# Supplementary material for: Characterization of gut microbiota associated with clinical parameters in intrahepatic cholestasis of pregnancy
Source: BMC Gastroenterol. 2020 Nov 23;20:395. doi: 10.1186/s12876-020-01510-w (PMC7682054; doi:10.1186/s12876-020-01510-w)
Supplement: Supplementary file 2 — Additional file 2. The total list of 638 KEGG Orthologs significantly different between ICP patients and controls. [file 12876_2020_1510_MOESM2_ESM.xlsx]

## Sheet: wilcox.test.KO.p0.05
The total list of 638 KEGG Orthologs significantly different between ICP patients and controls
function	description	ICP10	ICP11	ICP12	ICP13	ICP14	ICP15	ICP16	ICP17	ICP18	ICP19	ICP1	ICP20	ICP21	ICP22	ICP23	ICP24	ICP25	ICP26	ICP27	ICP28	ICP2	ICP4	ICP5	ICP6	ICP7	ICP8	ICP9	Nor10	Nor11	Nor12	Nor13	Nor14	Nor15	Nor16	Nor17	Nor18	Nor19	Nor1	Nor20	Nor21	Nor22	Nor23	Nor24	Nor25	Nor26	Nor27	Nor28	Nor29
K07027	K07027; glycosyltransferase 2 family protein	67118.7	85809	68249.9	143861	61958.6	82067.9	52466.6	79282.9	182379	48097.3	57345.6	55345.7	59369.6	157898	156545	183282	103524	178731	46095.1	110770	98698.8	83173.7	71702.6	93669.3	172009	136548	108602	232132	324768	285694	87070.2	263610	205766	173505	191481	217651	192164	331591	235401	118628	112610	181370	168505	165877	220834	104381	233593	232182
K00640	cysE; serine O-acetyltransferase [EC:2.3.1.30]	74275.6	102474	99830.8	160168	81021.5	146056	79051.1	149529	330850	72617.9	85619.3	95195.2	128135	244733	234734	254262	168810	200377	67147.4	143397	128184	129723	130761	131387	197684	166300	143083	338606	376127	353913	105847	334928	304193	214996	288110	331223	229629	469552	341065	139281	162099	202790	246574	238528	351879	173305	294756	270968
K01803	TPI, tpiA; triosephosphate isomerase (TIM) [EC:5.3.1.1]	73983.8	116316	99960.6	155468	98181.8	147331	76184.9	142573	299841	73695.2	95236.3	95976.1	130836	216024	211415	254041	164803	191939	66499.7	124912	124430	159609	135517	112027	198385	165285	143561	337159	376367	351527	98249.3	330511	290824	211722	289601	313768	287588	463213	308275	80307.2	160055	194288	236773	261810	319350	181973	328925	232963
K06919	K06919; putative DNA primase/helicase	2657.96	10598.3	11280.8	21206	3208.59	12916.5	5952.64	11878.6	34733.3	10404.8	15565	2079.12	7007.13	28026.8	16787.4	34338.1	18749.8	8015.32	2651.22	14491.8	32400.3	11565.4	9104.4	13210.4	24871.6	18252.7	14900.2	42743.6	24076.5	54009.6	14764.4	13750.2	43333.7	31549.4	128956	85543.5	38430.5	37552.7	61120	58939.6	13877.7	16901.6	57084.6	17761.5	48823	28755.5	68402.3	63468
K01159	ruvC; crossover junction endodeoxyribonuclease RuvC [EC:3.1.22.4]	49294.7	103972	68320.1	135354	49689.7	61466.5	54909.9	41102.1	162381	61712.8	50963.8	53582.3	62837.5	115794	119441	231864	89776	184738	40687.5	89381.1	71661	66190.5	44355.7	85453.2	169902	109846	89358	189282	261422	301971	82556.9	260577	236304	175782	250659	221912	228972	285275	227136	64060.7	81704.1	182886	176382	165751	193090	110026	242452	167492
K06178	rluB; 23S rRNA pseudouridine2605 synthase [EC:5.4.99.22]	49469.7	104962	69601.7	138956	58416.5	76620.2	55595.2	44990.5	167373	62159.2	54079.9	58532.2	63600.9	124942	133123	232619	90562.8	187555	53806	93443.1	73731.3	68057.3	53177.8	88684.4	170627	112544	90160.3	190742	263122	302773	83034.4	264165	237585	179231	258809	231159	229367	294111	238305	66167.4	85387.3	183206	179281	173504	207984	118885	245509	168847
K00176	korD, oorD; 2-oxoglutarate ferredoxin oxidoreductase subunit delta [EC:1.2.7.3]	38713.6	75532.9	58983.1	124380	46203.5	49332.4	24881.2	27491.5	136478	45803.5	27617.4	50219.6	49112.9	96606.5	97195.3	175779	75686.2	167804	35508.7	83549.2	65879.5	53688.6	32284	82393.1	151565	92809.2	80541.7	155364	236501	237579	71240.8	247161	226633	156816	190402	170573	189745	241388	192014	56138.8	65294.2	176285	147470	145804	163327	96506.9	223406	147988
K00177	korC, oorC; 2-oxoglutarate ferredoxin oxidoreductase subunit gamma [EC:1.2.7.3]	38712.8	75318.4	58985.3	124378	46208.5	49330.4	24867.7	27488	136406	45787.2	27619.2	50221.6	49135.4	96535.5	97153.1	175729	75694	167802	35509.2	83253.4	65572.7	53707.3	32445.8	82250.6	151564	92822.2	80657.2	155304	236512	237543	71113	247142	226605	156786	190390	170478	189747	241423	191692	56136.3	65273	176268	146861	145810	163510	96494.9	223136	147879
K05592	deaD, cshA; ATP-dependent RNA helicase DeaD [EC:3.6.4.13]	57693.5	115613	89556.1	145244	64819.3	91966.4	52309.7	97679.7	214397	76758.3	79884.7	58249.7	75447.1	191110	169153	283873	122921	191148	50681.7	124540	101518	90343.6	82698.5	92483.3	181307	146231	128283	281222	344225	375627	96485.3	320081	329161	193017	245807	300494	264313	420290	303065	75361	131027	196233	197480	231330	302387	123459	293749	209359
K07391	comM; magnesium chelatase family protein	85816.9	151529	86337	160908	88512.2	127955	75744.7	129162	334325	69395.3	83228.9	90525.4	129124	227098	206764	259329	159508	209519	53340.8	141438	124440	127008	122774	119833	184486	226991	142620	352674	369026	360094	127131	386292	300901	243431	275541	300335	249149	480721	347557	71216.5	188875	247174	228967	243942	336465	165455	286626	291173
K00525	E1.17.4.1A, nrdA, nrdE; ribonucleoside-diphosphate reductase alpha chain [EC:1.17.4.1]	64392.1	166567	68837.8	156114	59172.8	75121.8	70197.7	42424.3	223872	55929.1	44463.9	52599.2	62538.7	148902	137140	266401	87940.8	87205.4	53100.5	111082	96967.9	96405.5	54622	87273.6	175529	182550	106562	250478	253263	361467	108169	225844	204183	219902	229376	282864	188540	332211	300988	119767	143167	159754	145382	148286	277415	115626	283074	279169
K00648	fabH; 3-oxoacyl-[acyl-carrier-protein] synthase III [EC:2.3.1.180]	88354.3	182409	101317	187921	71919.8	111557	82009.4	131163	401700	66820.4	88124.8	61985.3	91251.4	271390	269962	295209	145121	230575	52733.2	199200	152731	118184	111876	150379	200330	248328	146719	401452	381639	492007	149421	404163	307738	262480	310538	486077	257614	500133	515787	344265	203761	286307	301360	217230	431602	133918	330353	544940
K00820	glmS, GFPT; glucosamine---fructose-6-phosphate aminotransferase (isomerizing) [EC:2.6.1.16]	74120.6	114217	96829.1	160302	94610.3	132146	75222.6	138885	297994	72569.8	89688	90984	128934	219216	219758	249868	162290	191409	53694.5	128990	116081	130808	125112	114502	198043	167593	142341	326190	370941	348648	97364	331755	287252	213799	276247	304333	275953	458319	311170	81935.5	159551	193723	226250	253449	324400	170465	269029	231937
K00859	coaE; dephospho-CoA kinase [EC:2.7.1.24]	72812.7	113402	92553.2	151885	96729.9	143502	74187.9	140858	294866	70378.8	84028.2	95109.2	127894	211746	208050	245871	160841	191417	66004	119215	108476	156856	130814	106498	193698	161866	139963	324816	366175	347523	95703	327509	268284	207313	264354	282474	272452	451673	300504	78428.3	156769	190725	218173	257969	304325	172842	302455	228446
K00991	ispD; 2-C-methyl-D-erythritol 4-phosphate cytidylyltransferase [EC:2.7.7.60]	80423.4	116150	109230	155171	101834	155250	61573	174352	312591	60701.5	87255.6	94938.9	128889	253360	231964	240714	170463	190007	70012.1	128957	116085	172489	140566	108570	199870	173791	145459	384754	389236	364148	98268.2	409448	267683	215101	285286	311517	270409	546525	312764	84906	192657	195923	213173	273104	326037	175204	319546	248141
K06975	K06975; uncharacterized protein	33442.2	80408.8	59279.7	113024	28118.3	48154.2	20268.8	34117.1	104472	49216.6	30019.8	42732.7	54325.8	81356.4	107105	186253	62909.2	39298.4	34504.3	62718.3	41339.5	24874.4	36024.1	43962.2	145758	95902.4	77895	140403	204476	242734	51083.6	125072	126021	134447	172857	190322	120670	230210	177594	111669	70797.7	79609.2	89411	92739.7	155216	82450.6	112292	193188
K05837	rodA, mrdB; rod shape determining protein RodA	72841.3	114519	90459.7	152080	71483.1	109393	74170.6	122976	297412	64323.6	82460.7	59440.1	85563.7	209157	207986	248597	130706	189990	51048.4	121376	111550	115021	107263	108896	193826	163403	140906	329983	365033	364603	97446.4	327596	246582	207623	283054	307425	252380	453458	319310	130018	153613	195134	228143	208119	314401	123805	272179	272501
K04079	HSP90A, htpG; molecular chaperone HtpG	72930.1	118492	85589.2	150920	70119.5	108554	74606.3	105841	287313	62114.8	79342.6	59112.8	84045.7	210411	242134	245369	130344	192001	48485.6	127315	112449	114259	103234	110927	194306	164240	139751	329024	359658	365226	97613	328365	248820	212072	284932	308314	242476	455215	329646	131789	153804	195662	236210	208302	328250	119810	274332	273734
K07154	hipA; serine/threonine-protein kinase HipA [EC:2.7.11.1]	77691	136560	72798.7	170323	81249.1	109952	60043.2	79096.6	245226	57149.6	52330.2	112256	144274	191585	226271	288920	156549	99968.3	58515.1	142749	101685	96854.3	90934.7	162087	201092	192491	92175.9	315819	322872	390529	114187	320912	301893	239177	63811.8	301913	183402	431043	362274	242630	174856	170976	181471	210710	317515	173210	234384	362524
K00088	IMPDH, guaB; IMP dehydrogenase [EC:1.1.1.205]	74348.5	117022	100178	159049	72018	110617	75622.5	124073	300882	65656.7	84810.1	60031.6	86899.1	216050	222843	249808	134479	193086	51996.5	127375	115069	116002	108127	113583	195245	167864	141762	334255	373468	372140	98195	330437	248764	216079	287086	320717	252868	463739	332293	132733	164638	195853	237001	209956	327543	125516	282585	277071
K00941	thiD; hydroxymethylpyrimidine/phosphomethylpyrimidine kinase [EC:2.7.1.49 2.7.4.7]	70902.5	113112	90746.2	144033	72190.3	125699	72859.8	135950	288129	71353.6	78134.6	89188.1	124143	198661	193304	246260	154660	185235	51975.2	118662	97928.2	124205	118720	106284	184869	154701	134036	313234	355751	348265	92591.2	325584	279941	191815	254132	269907	221569	432649	291970	78307.7	145804	189579	188388	222920	283537	164153	261725	222457
K00981	E2.7.7.41, CDS1, CDS2, cdsA; phosphatidate cytidylyltransferase [EC:2.7.7.41]	82616.5	119050	99517	162754	73561.2	111107	75911.5	132583	310615	68546.8	86342.4	59918.6	87758.4	220357	215380	276224	135548	198487	51940.5	122545	113387	118225	113010	110014	208443	168268	142403	334563	373356	385053	100260	339866	253393	215772	285904	336964	267300	462967	342072	138491	161394	198259	237626	217851	330060	128506	275934	284763
K01409	KAE1, tsaD, QRI7; N6-L-threonylcarbamoyladenine synthase [EC:2.3.1.234]	73863.5	147976	102554	160607	74360.3	128099	86753.9	126850	315130	79457.9	109658	62977	97972.1	235424	227089	291910	151783	202746	57240.3	139361	130701	127358	115912	119819	201651	183924	155413	372191	392277	429580	109152	334248	328350	250466	468641	327736	267253	502362	362510	78753.1	170640	204824	282224	251601	356596	159667	352523	247127
K03427	hsdM; type I restriction enzyme M protein [EC:2.1.1.72]	75618.4	139399	166514	262004	100979	162874	92865.4	175217	384290	99487.2	129717	100984	148485	294629	302502	409370	203630	222157	91674.6	161425	159250	147572	142761	151026	363053	199950	211743	445849	598941	593894	130799	384198	412046	326183	450400	464150	349035	691757	438253	197548	212448	220890	340891	338625	406901	197176	424839	368737
K07240	chrA; chromate transporter	127556	253414	189423	305444	180995	260097	134352	253049	620161	134543	159067	181236	262175	454040	456564	496954	323496	382803	101282	290284	250032	252949	233680	203530	381728	325887	284080	674772	728045	722826	214922	654577	577137	421723	548625	669712	490732	927973	608709	163427	317175	409858	440883	491525	643879	328650	542264	476315
K00768	E2.4.2.21, cobU, cobT; nicotinate-nucleotide--dimethylbenzimidazole phosphoribosyltransferase [EC:2.4.2.21]	67248.4	108111	75828.5	57576.3	49873.6	92868.6	69266.3	103469	192425	67851.5	77326.6	56987.9	77557.6	187063	112814	250262	112783	184870	56582.7	109174	89113.1	100513	87095.5	84106.4	123851	148706	128666	270984	210660	210746	85354.7	314082	229414	148680	222739	224997	193375	433486	226914	69949.2	145471	183218	150214	161191	251220	118113	233654	208787
K12267	msrAB; peptide methionine sulfoxide reductase msrA/msrB [EC:1.8.4.11 1.8.4.12]	28041.7	94399.6	55510.6	121514	48905.3	54889.2	31517.5	35432.7	150479	40415.3	40306.3	45558.2	58070.4	104315	95502.8	170841	68923.9	54822.7	38099.7	80900.2	63246.4	61121.5	40714.9	63926.2	151618	96515.1	88739.5	186856	212949	250060	59910.6	130843	162484	142218	186569	190633	169084	262012	164188	59029.1	86115.8	87434.4	108777	124308	181036	83493.8	182931	146365
K14742	tsaB; tRNA threonylcarbamoyladenosine biosynthesis protein TsaB	67171.5	80756.8	84559.1	132433	63740	102902	70011.6	108311	281079	52235.1	71795	58624.6	82278.2	185084	193692	215112	125366	187792	47449.8	113170	93027.1	100263	94665.1	100568	179073	147698	134917	313986	349887	302111	94586.8	316014	227961	196701	261064	272820	246614	418908	293796	75195.1	137453	187632	208604	202124	290351	120386	257577	200208
K02355	fusA, GFM, EFG; elongation factor G	132146	228321	166955	301077	141840	218945	143501	192020	496679	128827	158349	122248	158261	397806	376740	489332	249528	376492	112141	247459	223251	208685	198252	216529	385760	315173	273186	622228	705148	688319	190148	607458	503387	412655	558831	565187	467006	858131	589711	154755	281021	382145	451504	409122	618937	247918	544879	442341
K05515	mrdA; penicillin-binding protein 2 [EC:3.4.16.4]	72029.5	114599	87282.5	141829	76427.2	128917	75954	119119	292493	64694.7	87690.5	64625.5	88996.8	213600	216697	247587	135328	190611	64558.2	121740	112150	118009	113388	108309	187875	171522	148793	347744	367078	349127	100502	330602	250557	212747	300952	299375	254015	467297	322898	78938.3	143835	197146	236231	221237	315219	146682	274589	234696
K06959	tex; protein Tex	72859.3	113188	89922.2	150158	70559.8	109357	52587	122976	285460	61340.3	79095.7	58843.1	82511.9	199055	208276	219791	125861	192457	50654.9	125032	108397	114713	106359	108666	179048	161786	136825	306074	360107	347126	88787.8	326318	234713	192994	273724	253680	228025	445546	305882	123074	157314	191089	213336	198245	293660	118042	256790	261159
K08998	K08998; uncharacterized protein	61223.9	112610	83962.3	145371	68616.4	104538	71156.7	112505	267972	60214.4	69794	57482	81403.8	184492	170304	217323	124138	183394	46900.7	111966	101305	112720	98621	86751.9	178494	151750	135452	307233	346236	325515	91549.3	322882	228461	193970	262803	235956	251564	422562	289435	69225.2	141566	186493	189729	192744	293388	119203	252413	212014
K00558	DNMT1, dcm; DNA (cytosine-5)-methyltransferase 1 [EC:2.1.1.37]	114624	142522	76307	174882	135805	226276	85434.1	219646	498647	56888.9	128680	135197	207938	372207	328574	210828	258904	235123	66442.7	207158	207053	233517	207711	233506	148492	309829	159603	637362	510291	389193	158010	507452	372514	314325	591527	421310	242672	635353	499032	40325.7	288929	272987	484047	321909	588000	268849	496896	343084
K00790	murA; UDP-N-acetylglucosamine 1-carboxyvinyltransferase [EC:2.5.1.7]	82164.3	119493	116583	160375	82846.2	144624	96712.2	159667	335032	68089.8	117470	66674	105489	272568	262518	259727	169767	205542	57318.6	138824	142844	145418	131315	144115	208429	200730	179010	444275	419151	374816	106949	385603	265393	255983	503434	345629	276287	600415	356826	85487.2	210791	205664	324091	247200	407909	164723	356543	266262
K02078	acpP; acyl carrier protein	134326	199771	181063	229022	130206	234015	139567	257710	554395	109926	193057	113861	179392	446629	417364	456982	258179	267165	101561	272480	232058	278422	236463	235947	342273	352386	305471	740209	602339	529532	187737	594652	424320	414116	582821	554860	454931	1.02158e+06	659448	208965	378404	303720	450811	371392	663768	245997	562954	492672
K03521	fixA, etfB; electron transfer flavoprotein beta subunit	64772	111952	83704.3	136412	64864.3	90921.7	65980.5	123293	194177	74418.1	67503.7	57662.9	69606.2	176810	157517	264627	114726	186102	46489.7	115234	93717.5	100393	76444.3	91068.6	175460	143329	123815	287689	354198	334523	92074.5	281890	242841	182932	267378	284707	219122	372200	266244	78288.3	134418	184021	176073	190342	294534	105920	251779	206777
K00876	udk, UCK; uridine kinase [EC:2.7.1.48]	100377	178152	136891	268778	118993	158340	78215	148137	410813	96245.3	102291	101856	135972	301852	296654	380970	189695	233966	82791.4	186771	165698	168735	141548	167797	334831	246027	229124	491515	564448	527841	148154	447969	354679	336465	387569	418451	391150	690149	443624	129852	227398	272072	309294	313221	459779	191635	414384	361745
K03522	fixB, etfA; electron transfer flavoprotein alpha subunit	64801	111598	86964.1	136203	65108.8	91942.7	65961.7	131440	195268	74410.1	67746.5	57934.9	69645.2	177228	159742	265575	115905	186258	46550.4	119405	94819.2	100737	76555.8	93411.8	175564	144926	124510	287614	360694	335630	92095.5	282256	239677	185392	265807	285889	218704	372542	271447	78517.3	138074	182968	175620	190657	288980	106136	251382	207303
K03531	ftsZ; cell division protein FtsZ	85917.2	115526	91600.7	150873	107153	129715	74140.9	133788	286981	77982.1	85785.7	97638.4	127077	209341	210816	222800	167409	320290	52848.7	126224	112743	127249	125915	107731	179699	163823	141342	336579	387704	332726	101755	447053	288997	205407	281754	268167	340506	458464	308608	71514.3	154602	275216	241037	269909	316924	172508	276035	224408
K05366	mrcA; penicillin-binding protein 1A [EC:2.4.1.129 3.4.16.4]	76409.9	124081	94936.1	231714	115913	147452	99233	141501	338755	84249.5	87354.5	96490.9	128480	225698	220324	287133	172472	199353	70288.3	132981	127875	158170	133964	119458	245693	163187	142409	342944	502659	498783	108694	331086	366865	245834	280664	302315	323175	463261	341298	79259.5	151975	198448	252533	318932	326366	181022	362342	240160
K07082	K07082; UPF0755 protein	70402	111577	93989.1	142597	66474.5	104404	70456.5	115058	289000	63520.2	75640	57854.4	84003.4	207177	198489	245955	120160	190744	48808	103288	94733.6	112562	92158.9	105178	183803	146286	130630	313700	325016	326759	94399.4	321903	242077	200060	271333	289193	249706	428288	291793	73557.4	148875	191006	217512	202698	273723	121593	264868	222760
K07090	K07090; uncharacterized protein	61361.8	125574	80194	61317.1	29689.5	98326	133827	134270	134185	64306.1	113969	34506.5	50042.3	181964	158120	193303	134092	295647	25714.6	100935	112411	70754.8	93611.8	121726	69284.1	110666	107354	313031	248195	343004	79540.1	350676	403143	166997	637655	288282	200526	345171	300407	30958.7	119111	234183	351126	203931	335124	145709	425870	145734
K09022	ridA, tdcF, RIDA; 2-iminobutanoate/2-iminopropanoate deaminase [EC:3.5.99.10]	82623	122569	94265	156761	72217.6	112019	57653.3	124444	301887	70106.1	87698.6	59612.2	85797.9	222357	209439	263035	136064	197376	52881.4	133879	117891	116422	111832	116788	196931	163527	142010	324597	371666	383403	100329	331448	314881	217880	285050	301678	256649	463843	337233	79337.9	158822	198011	246193	240445	318720	126201	307592	238376
K09458	fabF; 3-oxoacyl-[acyl-carrier-protein] synthase II [EC:2.3.1.179]	82512.3	119662	96596.7	155833	72789.5	112785	76308	126031	298037	69983.3	91362.7	59805.7	86337.4	218404	215273	254383	138248	197498	52608.9	128362	117591	122592	111633	113555	196383	169493	143878	340082	374281	358857	100458	340207	267668	216209	291932	303054	284620	457160	333016	81883.4	160500	195140	245355	215693	335806	128856	287194	233301
K00789	metK; S-adenosylmethionine synthetase [EC:2.5.1.6]	74261.3	117332	98170.6	155547	72413.8	113193	75953.1	124574	300676	65848.4	87558.5	60291.5	86590.9	218492	214723	251706	136661	192491	51861.9	127163	122770	117625	111040	115940	200193	165517	144310	348232	373260	353851	103091	331216	253570	219426	360150	303268	253485	464448	310344	80846.6	161324	194797	244482	213785	326733	131711	316445	232813
K03086	rpoD; RNA polymerase primary sigma factor	96384.1	145455	127591	167133	197634	274778	105443	260418	426355	101829	139331	201086	285772	287128	300498	270004	304374	208811	94136.8	160900	154323	240951	252215	138925	220606	216847	204871	506478	478834	441388	111466	395581	418178	252789	333056	372177	436689	644182	408662	96215.1	246676	205819	299030	467650	446787	343982	361091	274869
K03092	rpoN; RNA polymerase sigma-54 factor	49224.2	97934.9	72383.2	125990	49486.8	56711.6	47244.1	51624.9	150755	68396.2	30579	53045.1	52327.8	108345	113243	246212	81767	176757	35286.2	76911.9	66202.5	62454.8	40521.9	70122.8	165893	94968.1	92579	198340	254384	266315	72529.9	261954	176892	152199	187991	209862	216682	271915	188511	67584.9	84649.3	174846	121022	133294	200361	88549.6	201849	156294
K03526	gcpE, ispG; (E)-4-hydroxy-3-methylbut-2-enyl-diphosphate synthase [EC:1.17.7.1 1.17.7.3]	72835.2	115100	93792	152198	76537.8	123791	74209.4	126169	293572	64536.2	83531.3	64006.4	85411	212375	213041	248703	131230	191407	63997.5	121748	111601	115644	115151	108520	193748	162545	141066	330504	366333	350324	97337.6	327804	246285	210031	279478	296738	252390	454360	306600	78461.6	156703	192691	228659	215486	318527	132231	271784	230219
K04066	priA; primosomal protein N' (replication factor Y) (superfamily II helicase) [EC:3.6.4.-]	72850.5	115260	96754.2	153443	77513	123979	74401.1	126364	296691	64943.2	83896.6	64119.2	85459.4	212990	210921	249428	131479	191446	64181.2	123372	113079	115685	115393	109246	194387	163196	141417	330864	367176	350692	97806.1	328297	249133	210319	280101	302555	252576	454403	305186	78482.9	157301	193207	229113	215574	318899	132370	272769	231929
K07098	K07098; uncharacterized protein	83788	158690	135695	185897	100199	166064	68982	114951	295186	97174	114113	103315	125648	264117	209299	400864	173227	222237	91881.1	156562	150588	148014	139195	150775	304755	234475	213721	398722	405298	368881	128891	403214	351083	303777	324261	384510	367854	675685	395447	86004.2	220252	254395	280081	283258	375209	193782	368500	280926
K00384	trxB, TRR; thioredoxin reductase (NADPH) [EC:1.8.1.9]	96414.9	157687	147225	187021	87697.6	158591	117094	172875	358639	65874.7	128642	68070.7	108746	313364	286893	284819	186059	205429	58529.9	164433	179823	153639	156171	153369	241795	209801	194978	477037	460611	474717	125404	404655	367330	272592	492699	425926	301235	650632	429341	97649.2	232067	221563	340067	297169	446666	170155	415422	297377
K01153	hsdR; type I restriction enzyme, R subunit [EC:3.1.21.3]	68677.3	115141	102396	161551	105277	166326	96539.5	165069	321515	76731.6	159309	98922.7	164856	278310	272470	290335	186703	233288	74885.3	136937	136155	158064	142293	124953	225543	204387	149859	436566	431929	397473	110770	374199	315734	258204	519104	392466	270035	603052	339715	91588.7	213385	198162	311286	293198	367000	188117	373168	266596
K01928	murE; UDP-N-acetylmuramoyl-L-alanyl-D-glutamate--2,6-diaminopimelate ligase [EC:6.3.2.13]	72935.6	115303	97200	153747	78236.6	124473	74533.6	126620	296976	65027.3	85604.7	64190	85729.4	216237	210505	249390	131870	194041	64286.9	122662	113907	116733	116409	109507	194937	163446	141532	330816	368894	351104	97573.9	329894	248017	210599	281473	295162	252930	455866	305553	78584.1	160638	193169	229720	215936	314910	132299	272805	230692
K02313	dnaA; chromosomal replication initiator protein	72824.5	91293.7	94792.2	154165	71626.5	110416	74400.1	122837	296795	67550.1	84288.4	59625.2	85575.4	212896	209254	251012	131508	191417	51294.2	123942	112150	115494	107854	109128	193844	162862	141389	330578	367137	314450	98132.6	327408	260021	211844	281300	300034	255468	454637	307010	78484.9	155947	191990	232579	208749	315922	124876	279494	231075
K02316	dnaG; DNA primase [EC:2.7.7.-]	72821.5	115314	95497.4	153179	71319.8	109015	74329.9	115019	295893	64924.9	82626.6	59535.5	85611.6	212277	213922	248972	130645	191654	51226.7	121953	114482	114892	107397	108309	194055	161872	140504	330770	360956	351506	97745.6	327744	251329	209855	283926	296915	252749	453953	303950	78242.9	153683	193064	230490	208894	322787	124702	273614	230162
K02495	hemN, hemZ; oxygen-independent coproporphyrinogen III oxidase [EC:1.3.98.3]	160649	259479	146682	301513	125386	215144	134377	247244	578869	115651	150283	121152	171777	377106	363590	429678	261010	495523	87893.7	200185	198092	228585	211926	180240	324035	320650	215179	575195	725573	793059	183356	746809	448305	376767	540287	557592	408808	756143	602994	220773	298061	461341	418726	384561	572167	246000	509051	505797
K03046	rpoC; DNA-directed RNA polymerase subunit beta' [EC:2.7.7.6]	72828.5	115002	94054.2	152909	77507.5	123863	74547.1	126371	296126	64899.2	84743.6	64249.2	85503.4	212795	220112	248861	131220	191433	64078.2	125261	111842	115660	115402	111453	193850	163639	141180	330851	367139	350572	97483.6	327873	245556	211952	279544	295656	252426	454472	310264	78480.9	156774	192627	230433	215445	317161	132402	273416	229996
K03310	TC.AGCS; alanine or glycine:cation symporter, AGCS family	122484	268476	172715	204737	106174	229188	103015	302204	466085	108310	195058	109332	181254	379170	336918	346980	273357	336201	61620	226019	234654	185173	244103	182542	261628	279948	268410	633792	652228	690656	140939	551778	438780	318525	586621	503748	396446	818380	530285	111426	301947	322064	405545	369775	571676	242256	433396	345893
K03575	mutY; A/G-specific adenine glycosylase [EC:3.2.2.31]	42725.5	89016.1	77666.3	139713	61501.4	83817.6	57636.4	83317	191099	57883.5	51186.6	48713.4	62491.9	161890	136728	239300	101026	57322.3	46105	111455	88877.3	83499.2	70631.8	86987.3	179323	133427	117898	249620	295971	291224	80990.7	154604	237318	177579	213204	259420	190509	331025	260579	74659.9	98495.2	101781	154937	180501	270843	111459	234241	203454
K04096	smf; DNA processing protein	72814.3	115142	94375.7	151153	70868.8	111564	72938.1	123130	284416	67555.6	84036.1	59420.1	84322.8	208811	210769	223650	130839	191385	50874	124132	113137	118451	107869	109053	179929	162666	142290	329558	364761	334048	95224	329191	245979	206949	281799	270682	254336	448609	307157	72964.4	157437	190021	230977	204874	320329	123714	267894	219229
K07568	queA; S-adenosylmethionine:tRNA ribosyltransferase-isomerase [EC:2.4.99.17]	97016.8	179565	139663	258288	115965	149468	94642.8	145745	421496	100345	98257.3	100273	132783	294717	292736	406620	183094	232835	84703.3	190089	156022	165999	134410	162941	335492	244386	210748	453735	561209	548565	152140	449840	370374	324995	300896	436944	405369	663511	448727	134447	211809	273487	293194	314156	435868	185974	384275	366733
K09710	ybeB; ribosome-associated protein	72815.3	90435.8	93557.7	150170	69931.4	109938	73990.1	122566	296053	64884.2	82605.8	59559.2	85097.4	210120	207055	247837	131140	191404	51179.9	121621	110795	114348	107532	108161	193822	161802	140639	330207	366858	311926	97258.6	325370	245535	210175	278818	293196	252332	450113	304367	76467.9	155910	190716	228128	208331	312771	124005	271640	229912
K14441	rimO; ribosomal protein S12 methylthiotransferase [EC:2.8.4.4]	63133.3	113929	90957.3	147839	69812.1	108940	54943.2	122343	293113	63460.1	79377	59254.7	85006.3	206656	207776	247193	129492	183424	50856.3	121457	111239	114924	105640	108351	193869	161423	140836	329986	364516	349087	97191.1	325158	246536	207994	271812	289091	252149	452779	304510	77613.1	154015	192777	227526	208116	304893	123708	269476	230180
K00761	upp, UPRT; uracil phosphoribosyltransferase [EC:2.4.2.9]	72794.8	113606	91672.5	152885	71314.5	108902	74196.5	115002	295060	64805.2	82017.2	59410.9	85365.4	211336	208363	248076	129762	191231	51122.2	120868	111595	114806	107369	107448	193724	161612	140373	329146	360478	349482	97213.6	327472	245486	209118	279335	288985	252372	453646	302928	78241.9	153419	192557	227095	207962	312826	123789	271286	229353
K00872	thrB1; homoserine kinase [EC:2.7.1.39]	23907	9190.63	10827.4	15683.6	5957.26	16149.9	12263.5	17827.4	24251.6	23395.2	28240.7	9517.9	12744	26919.7	21491.2	44731.2	22812.7	145482	6057.42	17364.4	15245.3	13344.2	13891.9	10395.3	7239.74	20064.3	14708.1	34665.8	55321.9	40954.9	17787.1	131724	80777	32821.4	87595.1	42826.9	71344.6	61539	54097.5	3154.12	18451.8	93842.2	55976.7	43986.3	45462.8	29643.9	59047.4	17992.1
K00951	relA; GTP pyrophosphokinase [EC:2.7.6.5]	98355.6	205274	148621	275266	117477	150761	96297	146467	437574	113258	100426	100697	134631	301374	298275	457539	188218	233778	85306.1	191171	160470	168922	137434	164477	355768	249053	212906	457558	569728	607465	154732	460255	378382	337113	306748	464743	420970	678124	471342	142100	223704	278916	305221	323685	447879	190024	389678	379709
K00969	nadD; nicotinate-nucleotide adenylyltransferase [EC:2.7.7.18]	72885.5	115078	94578.2	153101	71707.5	110330	74501.1	114546	296170	64977.2	83366.1	59535.7	85448.9	212730	209569	249036	131276	191712	51200.7	121992	112712	115525	105553	108941	193984	163325	140725	331942	367573	350642	97296.6	328058	246581	211185	284329	294385	252768	455852	305375	78538.9	156846	192781	232228	209385	314426	124160	274219	230368
K01662	dxs; 1-deoxy-D-xylulose-5-phosphate synthase [EC:2.2.1.7]	96882.1	177790	103016	195304	105680	162671	84541.2	169444	479488	65293.5	95471.4	98634.6	138626	295895	302217	288259	186899	229806	71370.5	202448	169699	180078	157629	174119	216563	262542	163507	467141	458849	451754	156614	457032	335356	293567	300296	400799	273458	580881	451646	139617	234467	272730	309592	273301	447525	180110	378936	363232
K01735	aroB; 3-dehydroquinate synthase [EC:4.2.3.4]	72836.3	91438.5	89953.8	149977	71617	110842	74270.5	122839	295462	62733.1	82043.3	59531.6	85282.7	212524	208969	246752	131046	191475	51194.3	128448	110603	115572	107376	110135	193989	162129	141772	332875	365604	308514	99561.8	327872	233098	208613	278164	297134	264266	452559	310189	78451.4	156503	192613	231059	208383	311622	123175	263746	229678
K01784	galE, GALE; UDP-glucose 4-epimerase [EC:5.1.3.2]	93450.2	210643	116192	278193	77876.7	124534	106628	151116	438951	94467	104414	65511.9	93759.9	287108	289105	370563	166479	233282	59905.7	215437	170701	128660	121109	161903	257887	263355	160793	422513	581604	657140	165519	413274	410410	321125	332236	477973	291891	540872	485969	192080	214035	280606	305257	260813	474522	142177	376258	412582
K01887	RARS, argS; arginyl-tRNA synthetase [EC:6.1.1.19]	71637	114876	94141.2	148772	72748.5	109797	74200.6	122963	293211	64882.7	81560.6	59471.2	85583.4	215246	210225	248405	131240	191806	51117.7	121730	109934	116055	105448	108486	188242	162472	140334	330084	366175	350271	97273.1	329684	245938	205260	275612	294579	251855	451113	306930	80509.4	150765	192671	225172	208481	315624	124131	271587	230170
K01956	carA, CPA1; carbamoyl-phosphate synthase small subunit [EC:6.3.5.5]	72823.7	115022	94108.3	152906	71500.4	109910	74218.6	114327	295744	64882	82573.9	59438.2	85204.4	211872	209046	248856	131073	191291	51107.1	121665	111781	115162	103864	108384	194255	162491	140497	329849	367184	350239	96952.6	327832	245500	209973	279004	293043	252356	453319	304873	78478.9	158554	192626	228051	208300	313210	123440	270799	229953
K02528	ksgA; 16S rRNA (adenine1518-N6/adenine1519-N6)-dimethyltransferase [EC:2.1.1.182]	72796.5	114927	91684.2	152889	71314.5	108917	74211.1	115003	295162	64873.2	82055.6	59413.2	85368.4	211366	208387	248080	129800	191232	51124.2	120868	111680	114818	107377	107465	193726	161627	140376	329456	360485	349482	97239.6	327474	245486	209479	279345	289084	252374	453684	303032	78241.9	153419	192588	227948	208149	313005	123836	271606	229364
K02895	RP-L24, MRPL24, rplX; large subunit ribosomal protein L24	72796.5	114927	91684.2	152889	71314.5	108917	74211.1	115003	295162	64873.2	82047.6	59413.2	85368.4	211366	208387	248080	129800	191231	51124.2	120868	111680	114818	107377	107465	193726	161627	140376	329456	360485	349482	97239.6	327474	245486	209479	279293	289084	252372	453684	303032	78241.9	153419	192588	227932	208149	313005	123836	271606	229364
K02904	RP-L29, rpmC; large subunit ribosomal protein L29	72796.5	114927	91684.2	152889	71314.5	108917	74211.1	115003	295162	64873.2	82055.6	59413.2	85368.4	211366	208387	248080	129800	191232	51124.2	120868	111680	114818	107377	107465	193726	161627	140376	329456	360485	349482	97239.6	327474	245486	209479	279345	289084	252374	453684	303032	78241.9	153419	192588	227948	208149	313005	123836	271606	229364
K02913	RP-L33, MRPL33, rpmG; large subunit ribosomal protein L33	70838.1	113747	89557	143541	71126.5	107674	72722.9	113409	291112	64999.2	79866.9	59121.7	84888.9	212494	205933	244288	126696	192053	50694.1	119345	99204.5	113465	100415	105781	184754	157423	137100	324883	354796	347886	96581.4	324538	243732	203961	273292	285302	250330	442672	298419	74845.9	146874	191636	217454	206990	310856	122889	268527	225885
K02931	RP-L5, MRPL5, rplE; large subunit ribosomal protein L5	72793.5	114927	91684.2	152889	71314.5	108917	74211.1	114982	295162	64873.2	82055.6	59413.2	85368.4	211366	208387	248080	129796	191232	51124.2	120868	111680	114818	107376	107465	193726	161627	140375	329454	360428	349481	97238.6	327470	245486	209479	279345	289084	252374	453676	303032	78241.9	153419	192588	227948	208149	313005	123835	271605	229364
K02952	RP-S13, rpsM; small subunit ribosomal protein S13	72822.5	114940	93970.2	152901	71500.5	109886	74246.1	114356	295700	64895.2	82697.6	59452.2	85243.4	211913	209070	248761	131054	191289	51134.2	121747	111761	115195	104039	108488	193841	162531	140500	329985	366853	350236	97031.6	327824	245538	210151	279406	293184	252412	453485	304702	78473.9	156567	192606	228384	208541	313289	123555	271741	229947
K02956	RP-S15, MRPS15, rpsO; small subunit ribosomal protein S15	72822.5	114940	93970.2	152901	71499.5	109886	74246.1	114331	295689	64895.2	82697.6	59452.2	85243.4	211912	209070	248761	131054	191284	51113.2	121747	111761	115170	103963	108485	193841	162531	140500	329985	366853	350236	97031.6	327824	245538	210151	279406	293184	252412	453485	304702	78469.9	156567	192606	228384	208541	313288	123555	271740	229947
K02961	RP-S17, MRPS17, rpsQ; small subunit ribosomal protein S17	72793.5	114927	91684.2	152889	71314.5	108917	74211.1	114982	295162	64873.2	82055.6	59413.2	85368.4	211366	208387	248080	129796	191232	51124.2	120868	111680	114818	107376	107465	193726	161627	140375	329454	360428	349481	97238.6	327470	245486	209479	279345	289084	252374	453676	303032	78241.9	153419	192588	227948	208149	313005	123835	271605	229364
K02968	RP-S20, rpsT; small subunit ribosomal protein S20	72796.5	114927	91684.2	152889	71314.5	108917	74211.1	115003	295162	64873.2	82055.6	59413.2	85368.4	211366	208387	248080	129800	191232	51124.2	120868	111680	114818	107377	107465	193726	161627	140376	329456	360485	349482	97239.6	327474	245486	209479	279345	289084	252374	453684	303032	78241.9	153419	192588	227948	208149	313005	123836	271606	229364
K02992	RP-S7, MRPS7, rpsG; small subunit ribosomal protein S7	72796.5	114927	91684.2	152889	71314.5	108917	74211.1	115003	295162	64873.2	82055.6	59413.2	85368.4	211366	208387	248080	129800	191232	51124.2	120868	111680	114818	107377	107465	193726	161627	140376	329456	360485	349482	97239.6	327474	245486	209479	279345	289084	252374	453684	303032	78241.9	153419	192588	227948	208149	313005	123836	271606	229364
K02996	RP-S9, MRPS9, rpsI; small subunit ribosomal protein S9	72793.5	114927	91684.2	152889	71314.5	108917	74211.1	114982	295162	64873.2	82055.6	59413.2	85368.4	211366	208387	248080	129796	191232	51124.2	120868	111680	114818	107376	107465	193726	161627	140375	329454	360428	349481	97238.6	327470	245486	209479	279345	289084	252374	453676	303032	78241.9	153419	192588	227948	208149	313005	123835	271605	229364
K03075	secG; preprotein translocase subunit SecG	72802.5	115123	91680.2	152886	71314.5	108796	74218.1	114981	295189	64874.2	82007.6	59403.2	85376.4	210571	206652	248076	129777	191220	51119.2	120877	111668	114816	107376	91930.1	193722	161579	140391	328842	360393	349526	97259.6	327472	246036	208386	278258	290667	252374	454076	304880	78241.9	153420	192642	203935	208220	314596	123857	267986	229590
K03210	yajC; preprotein translocase subunit YajC	72802.3	115028	94173.4	152849	71636.8	108852	74109.1	122968	294988	64878.5	80962.6	59513.1	85412.3	209115	202820	249218	130835	190481	51129.3	121665	118443	115131	107133	108552	194783	162483	141096	331569	366533	350190	97312.9	327905	246143	209189	273263	290928	252374	451156	305083	78503.4	153675	192800	229048	208104	303674	123885	273036	230394
K03282	mscL; large conductance mechanosensitive channel	69623.2	113052	91321	138716	68281.2	107586	53947.2	120793	290491	59198.4	74742.6	59006	84239.4	207248	196194	241579	126401	186140	50416.5	119969	97029	111608	98495.1	102664	180518	158975	136794	317391	356818	345576	91498.7	321346	229425	199088	270484	283273	241167	435542	299846	75764.9	146834	191634	216364	205093	304163	122180	259262	230568
K03501	gidB, rsmG; 16S rRNA (guanine527-N7)-methyltransferase [EC:2.1.1.170]	71614.8	113356	93951.5	146065	71166.5	109630	74167.5	122945	293131	64855.2	81467.2	59466.9	85351.4	212050	207751	248166	129835	191407	51089.2	121700	109677	115018	105411	108380	188199	161557	139664	330006	365997	350201	97230.6	327830	245352	205048	275447	292943	251816	450150	304402	78480.9	150702	192579	224627	208279	312791	123674	271487	229929
K06153	bacA; undecaprenyl-diphosphatase [EC:3.6.1.27]	76384.5	116173	98771.4	163423	73180.1	114012	75799.1	116854	296002	65757.1	89988.6	60195.2	86637.4	215735	214235	252772	134904	194395	49286.2	127528	123968	117676	110645	114152	207534	166347	144522	335454	379394	353204	97792.6	331137	248316	218463	306018	304061	253876	470591	309059	79250.1	166755	193641	237465	214327	319697	124728	275259	233280
K06168	miaB; tRNA-2-methylthio-N6-dimethylallyladenosine synthase [EC:2.8.4.3]	72818.2	115812	94898	152976	70650.8	110171	74543.4	122952	294281	66184.2	84499.3	59655.4	85563	212212	216711	251544	131702	191252	51213.5	127571	112975	115486	107636	111828	193731	163792	141332	331465	366634	353036	98284.6	328008	260202	213440	281194	303904	255461	455198	312724	78462.6	156700	193877	233512	208922	320169	125725	281145	231195
K11753	ribF; riboflavin kinase / FMN adenylyltransferase [EC:2.7.1.26 2.7.7.2]	72843.5	116345	97096.2	153856	71628.5	110181	75520.1	123169	296645	65828.1	83315.6	59841.2	85950.4	221941	213477	249776	134184	191474	51397.2	122572	115893	115418	108208	111908	195700	164681	144445	343752	369205	350767	99502.6	329254	260505	216307	285620	313098	252698	455549	322347	78483.9	157302	193545	245946	214401	333376	124950	281328	231343
K00075	murB; UDP-N-acetylmuramate dehydrogenase [EC:1.3.1.98]	72873.8	113807	94752	153787	71638	110837	74274	123236	297286	65799.6	86591.4	59829.6	86909.9	212729	211422	251917	131408	191821	51250.9	125455	113159	116316	107939	108629	193923	163197	141240	333281	367516	350492	99932.6	328064	246039	210572	280584	324504	262525	457249	304981	78544.6	156811	192678	228635	209018	317814	128710	272790	230028
K00831	serC, PSAT1; phosphoserine aminotransferase [EC:2.6.1.52]	72803	88232.7	92150.5	151877	71081.1	108648	73570.8	122258	285608	63095.4	79135	59235.4	84784.8	209516	200938	244989	129403	191237	48564.1	119536	109835	114433	106351	107368	193844	160804	140091	327932	365500	309124	96208.7	325397	230505	202239	264217	282815	249080	446708	301215	79150.7	155628	189638	219172	207133	291379	120503	262545	228941
K01493	comEB; dCMP deaminase [EC:3.5.4.12]	63191.2	114004	90716.9	148729	70695.5	109681	54945.7	113068	295556	53304.3	76756	59052.1	83608.1	210582	206145	218638	129938	185864	50889.9	121846	111753	114462	102021	108488	194053	161251	139735	320829	365508	347795	92621.9	325319	232475	206959	278602	279450	229261	453245	304534	77632	155301	192786	227131	207929	311363	119158	267409	229448
K01756	purB, ADSL; adenylosuccinate lyase [EC:4.3.2.2]	72808.6	115123	92007.8	152889	71315.8	109177	74219.4	115003	295206	64874.6	82072.2	59414.2	85380.4	212368	210628	248592	129993	191258	51126.6	121007	112502	114821	107384	107525	193727	161793	140433	329527	360536	349629	97261.6	328164	246041	209512	279385	290673	252404	454164	305308	78241.9	154255	192669	228245	208227	315300	123993	271652	229620
K01873	VARS, valS; valyl-tRNA synthetase [EC:6.1.1.9]	72867.6	115795	97580.3	154014	71629.5	110017	74587.9	123159	296724	64938.6	82947.1	59739.8	85481.4	213564	210931	250112	131672	191786	51388.6	131349	114844	115706	107638	111671	194544	162874	141572	333639	367136	350843	100561	328637	251364	211686	281338	307618	252700	454547	312596	78484	157411	196302	236609	208789	318099	124515	273397	232101
K01938	fhs; formate--tetrahydrofolate ligase [EC:6.3.4.3]	63176.7	112953	91623	151802	70721.5	108372	72864	105046	294370	63293.3	78919.2	58908.7	84675.6	200863	199507	245968	126554	185818	50775.7	119384	108287	115106	102102	104366	192676	160029	136124	309471	358204	349468	90202.4	324404	233535	201421	273198	266848	238951	452440	287183	77515.1	152342	192352	209649	202078	293912	122774	260518	228446
K02428	rdgB; XTP/dITP diphosphohydrolase [EC:3.6.1.66]	98255.1	205881	146910	271838	116206	149891	94672.6	146268	425381	101480	99239.2	100635	132965	296670	294528	407611	184400	232969	84838.3	190265	158884	165851	136468	162954	341497	245518	212184	453705	564214	589335	152229	449195	371573	333577	306077	440026	406022	671007	450633	134440	221319	275414	298007	314465	434842	186101	386947	366956
K02493	hemK, prmC, HEMK; release factor glutamine methyltransferase [EC:2.1.1.297]	72835.8	114959	93916.7	150243	69939.4	109964	73992.6	122881	296120	64907.7	82618.8	59566.2	85139.4	210411	208825	248530	131285	191789	51201.4	121758	111877	114366	107546	108464	193851	161844	140647	330491	366901	350343	97268.1	326147	245767	210217	278935	295254	252358	451007	304409	76486.4	156750	192620	228149	208435	316384	124354	271686	230009
K03040	rpoA; DNA-directed RNA polymerase subunit alpha [EC:2.7.7.6]	72898.6	117247	94666.3	153394	71625.5	110312	74471.9	123205	298961	71491.6	82829.1	59908.8	85600.4	213861	229669	250353	131882	191588	51322.6	130908	113497	116126	108292	111873	194456	162840	141647	341031	367992	350473	100524	329387	249506	214343	280254	311217	275743	461258	312635	78484	156902	195697	238869	208751	316827	124518	274238	230955
K03701	uvrA; excinuclease ABC subunit A	98897.1	193690	162184	292597	123372	159171	103099	162175	457236	109978	106825	102849	137322	314773	319436	470126	206906	235794	89101.6	222652	171956	174289	146847	179493	374225	267221	222937	476114	626684	644638	166377	474026	446738	359520	315628	505364	438127	701586	538127	152293	228374	286637	331049	369572	505532	197973	433959	402213
K03797	E3.4.21.102, prc, ctpA; carboxyl-terminal processing protease [EC:3.4.21.102]	123715	244815	188896	379506	160520	188877	134144	168420	551885	135876	116028	141191	180156	378041	387171	566451	236638	274310	117925	266023	202765	215706	167143	218729	488449	326639	282603	579662	755088	746992	213095	572122	496736	452863	313546	590125	558901	885103	600803	190423	283567	356730	366042	420528	554086	245491	489062	504112
K03925	mraZ; MraZ protein	59636.5	86927.7	48406.9	149748	69917.4	107039	62777.2	114476	291146	32735.8	73123.8	49774.4	84411.1	198785	173710	155315	113640	67241.3	34685.1	118673	105412	114288	105146	103485	110059	158768	76058.9	309426	304731	307000	87821.1	202522	226374	183653	267168	261480	144965	334141	280399	76533.6	155549	105428	197017	186292	277918	117450	244221	227310
K04075	tilS, mesJ; tRNA(Ile)-lysidine synthase [EC:6.3.4.19]	72796.5	114909	91676.2	152797	71314.5	108902	74202.1	115003	295161	62099.2	82043.6	59411.2	85368.4	211364	208374	248073	129773	190978	51123.2	120879	111546	114814	107375	107565	193728	161629	140373	329218	360485	349477	97216.6	327469	245488	209209	279338	289053	252374	453687	303033	78240.9	153418	192590	227883	208027	312950	123836	271585	229369
K04567	KARS, lysS; lysyl-tRNA synthetase, class II [EC:6.1.1.6]	82462.9	116262	92791.2	154772	72056.2	109336	55256.5	116471	295254	68108.2	84211.9	59520.9	85521.7	214459	207753	249631	129877	196630	51406.5	121573	113201	114967	108920	107748	193927	162221	140327	323248	361590	349745	92984.9	330030	246168	208310	279650	291489	252470	454804	305545	79041.6	154882	192672	230081	207949	314895	124267	268078	229833
K06217	phoH, phoL; phosphate starvation-inducible protein PhoH and related proteins	72837.6	89131.9	93903.4	150175	70013.8	110029	74111.3	123294	295951	64992.4	83069	59562	85096.8	210126	209950	247865	131166	191410	51239.6	121622	110877	114441	107634	108494	193826	161834	141263	336510	366939	311930	101645	325440	245537	211631	278858	293197	252330	450119	304292	76468.1	155966	190693	227981	208647	313204	124001	273689	229912
K06287	maf; septum formation protein	72877.2	116856	97680.3	158092	71564.8	110817	94971.4	114254	305451	66720.2	79877.3	59286.1	85392.7	215471	215833	271436	135941	191586	51473.8	122407	112373	117055	104223	109585	207873	165009	141577	337595	372376	369151	103848	337138	252777	216979	280338	307297	257428	459909	325365	85345	159115	196069	235900	217955	325313	123301	279332	241720
K06950	K06950; uncharacterized protein	87314.2	140036	93497	167941	91876	136311	73698.2	102566	371851	53141.3	74439.1	86545	127997	267119	243352	267530	141248	103799	61280	150281	124921	157104	114296	152996	187887	217897	131930	399518	306876	310103	125687	321530	254780	247514	262040	341179	221930	517388	361211	76710.9	209291	177458	238717	219880	336553	162661	284409	300091
K07507	mgtC; putative Mg2+ transporter-C (MgtC) family protein	64656	128821	69388	129391	60524.5	83930.4	34632.2	73299.1	233391	56001.9	45589.9	55613.1	68005.9	155020	153867	208692	95719.1	174291	40569.3	81562.2	80471.2	86954.9	83813.8	74219.2	161885	112777	114630	254616	268342	310653	76726.7	265021	210247	165990	202567	206829	197774	329765	241203	70305.1	99755.6	176166	146074	171717	219583	97967.1	235900	178405
K09748	rimP; ribosome maturation factor RimP	72793.8	113589	88019.5	149495	71309.8	108841	74185.5	114985	295058	64280.8	81978.9	59273.9	85301.7	211249	208367	248065	129684	191212	51095.9	120868	111604	114790	107373	107376	193723	161334	140270	329179	359241	348371	97186.6	327426	245146	207604	278791	287710	252304	453584	302918	78232.6	153066	192540	227388	207958	312832	123750	270781	229349
K09760	rmuC; DNA recombination protein RmuC	35399.9	77241.4	62871.5	134474	48659.8	47966.9	44927.1	34193.3	151409	42519.4	25136.7	42258.9	53492.8	105637	101593	196623	68041.5	49757	37088.3	80315.4	58797.7	58999.5	37831	80376	166944	92544.8	80080.1	153145	220349	253746	72455	136144	193783	151754	72276.8	185709	185740	244592	208148	63880.3	70611.8	93511.4	132263	151190	155041	70109.9	164260	161233
K11749	rseP; regulator of sigma E protease [EC:3.4.24.-]	72795.5	114905	88025.9	149493	71308.5	109320	74191.8	114981	295102	64275.1	81960.6	59272.9	85294.7	211270	208380	248061	129762	191191	51096.9	120870	111601	114798	107362	107375	193719	161348	140289	329197	359241	348360	97183.9	327425	245134	207752	278757	287710	252489	453599	303187	78232.6	153064	192559	227567	207954	312909	123819	270773	229349
K00099	dxr; 1-deoxy-D-xylulose-5-phosphate reductoisomerase [EC:1.1.1.267]	72831.7	114885	93752	152214	70658.8	110062	74203.9	122954	293575	64555.7	82461.3	59452.4	85444	211430	209095	248752	131197	191751	51125	121752	111466	115380	107367	108466	193768	162372	141076	330249	366319	350295	97321.1	327885	245556	210062	279539	293179	252402	454063	304944	78477.1	156716	192600	228381	208536	312866	124048	271738	229935
K00133	asd; aspartate-semialdehyde dehydrogenase [EC:1.2.1.11]	72850.3	114945	94371.5	152925	71638.2	110028	74332.3	123847	296107	64954.3	82885.9	59562.2	85491.7	212611	209086	249329	131194	191790	51257.7	121885	111819	115414	107634	108518	193866	162565	141159	330241	366821	350344	97352.4	329981	245570	210223	279622	293244	252426	454409	304759	78496.4	157668	192645	228616	208554	313429	124031	271987	229980
K00134	GAPDH, gapA; glyceraldehyde 3-phosphate dehydrogenase [EC:1.2.1.12]	82518	117667	96668.2	155026	72813.8	111330	75549.6	125110	297656	68131.6	88829.1	59986.3	86166.1	214925	215882	257610	133665	197107	51720.8	127904	117040	116512	110223	114104	194157	165342	142718	336779	368973	356465	99298.5	332437	290764	215061	295476	307282	256121	457948	314980	79380.7	158233	194572	240020	210314	324767	128777	295401	231757
K00215	dapB; 4-hydroxy-tetrahydrodipicolinate reductase [EC:1.17.1.8]	73000.3	115648	96892.8	154916	71890.7	111250	74739.1	123747	296691	66408.3	85393.3	59786.2	85800.4	217201	211322	249707	133904	192937	51423.4	123343	115903	116742	108680	109935	194622	164407	142440	331622	369952	350924	97630.6	331308	246168	216403	286899	299276	254115	457695	308192	79358	159055	192943	234689	209876	324943	126324	274491	230512
K00602	purH; phosphoribosylaminoimidazolecarboxamide formyltransferase / IMP cyclohydrolase [EC:2.1.2.3 3.5.4.10]	111139	184015	146777	274657	116861	150922	93870.3	150148	421523	117736	99268.2	106573	132364	283136	267753	443222	189282	356407	85655.4	198317	156985	166443	136783	162714	342246	242511	210064	435466	596707	579886	162113	569053	440380	333484	298269	417090	438094	680546	458022	132600	219846	359901	290951	336579	412161	187856	410274	373350
K00645	fabD; [acyl-carrier-protein] S-malonyltransferase [EC:2.3.1.39]	72799.2	115150	90262.2	149510	71621.2	110282	74383.1	123137	295378	64344.1	82787.6	59513.6	85420.7	212996	211991	248810	131879	191406	51213.9	121616	111687	115360	107640	108320	193817	163025	141165	335224	365830	349169	97670.6	327805	245582	208606	278629	295652	252519	452294	305717	78470.6	156426	193220	232755	209461	319765	125751	271310	230570
K00858	ppnK, NADK; NAD+ kinase [EC:2.7.1.23]	72836.5	114954	94043.7	152925	71634	109981	74259.6	123151	296147	64916.7	82747.1	59565.7	85517.9	212600	209086	248817	131196	191803	51216.7	121758	111787	115420	107803	108517	193869	162611	141278	330255	367015	350350	97332.1	327961	245579	210232	279627	293249	252428	454463	304777	78496.4	156788	192622	228469	208588	313606	124032	271771	229953
K00919	ispE; 4-diphosphocytidyl-2-C-methyl-D-erythritol kinase [EC:2.7.1.148]	72820.3	114911	93742.2	152790	71585.4	110304	74206.6	122963	294065	64865.7	82667.6	59507.9	85418	212503	209069	248709	131092	191393	51143.3	121740	111717	115374	107565	108480	193790	162381	141121	330216	366941	350302	97316.6	327806	245529	210049	279460	293151	252592	453993	304731	78478.6	156720	192596	228369	208531	313130	123982	271727	229939
K00954	E2.7.7.3A, coaD, kdtB; pantetheine-phosphate adenylyltransferase [EC:2.7.7.3]	72825.5	114943	93980.2	152908	71619.5	110095	74247.1	123144	296071	64895.2	82715.6	59559.2	85449.4	212598	209083	248761	131239	191416	51206.2	121749	111762	115391	107601	108494	193846	162539	141170	330246	366968	350325	97321.6	327837	245538	210189	279518	293205	252412	454340	304961	78480.9	156775	192606	228384	208542	313443	124089	271743	229948
K01056	PTH1, pth, spoVC; peptidyl-tRNA hydrolase, PTH1 family [EC:3.1.1.29]	72824.5	114943	93980.2	152908	71619.5	109965	74247.1	123144	296065	64895.2	82713.6	59559.2	85448.4	212584	209071	248761	131153	191416	51206.2	121747	111762	115390	107600	108494	193846	162538	141150	330224	366963	350325	97321.6	327837	245538	210181	279517	293203	252412	454311	304748	78480.9	156773	192606	228384	208542	313388	124024	271743	229947
K01588	purE; 5-(carboxyamino)imidazole ribonucleotide mutase [EC:5.4.99.18]	72824.5	114943	93980.2	152908	71619.5	109965	74247.1	123144	296065	64895.2	82713.6	59559.2	85448.4	212584	209071	248761	131153	191416	51206.2	121747	111762	115390	107600	108494	193846	162538	141150	330224	366963	350325	97321.6	327837	245538	210181	279517	293203	252412	454311	304748	78480.9	156773	192606	228384	208542	313388	124024	271743	229947
K01776	murI; glutamate racemase [EC:5.1.1.3]	72825.3	137915	97591.3	153561	71440.5	108970	54517	123368	296074	65795.6	80668.1	59475.9	85407.4	210793	201853	249992	129678	192031	51113.7	121719	111066	115055	107508	92172.7	193732	161123	140384	322096	366694	388682	92795.1	329202	244299	205091	278176	292892	252289	454862	303517	77768.1	158283	193964	202644	207790	310637	123729	265558	229801
K01791	wecB; UDP-N-acetylglucosamine 2-epimerase (non-hydrolysing) [EC:5.1.3.14]	78282.1	179960	36156.7	257231	70948.7	84478.6	36911.3	47837.8	335612	46656.2	65327.5	84504.1	112677	225253	208764	183564	127661	234763	29723.1	165100	142459	85408.8	65953.7	129134	145295	204188	36889.5	290166	399771	573922	134545	366542	317312	226502	268693	398574	168752	314818	408097	378410	150090	271691	204718	198180	315547	154455	291587	517959
K01867	WARS, trpS; tryptophanyl-tRNA synthetase [EC:6.1.1.2]	72856.1	114956	94492.5	155605	73342.9	110092	74391.5	123889	296107	65029.8	83244.9	59563.4	85678.7	214801	209311	249021	131216	191788	51292.4	121759	111893	116518	107738	108572	193888	163323	141598	330247	367180	350350	97365.4	331047	245571	210235	279633	293252	252450	454884	305136	80506.6	156871	192620	228484	208666	313974	124050	271800	229959
K01869	LARS, leuS; leucyl-tRNA synthetase [EC:6.1.1.4]	72825.5	114943	93980.2	152908	71619.5	110095	74247.1	123144	296071	64895.2	82715.6	59559.2	85449.4	212598	209083	248761	131239	191416	51206.2	121749	111762	115391	107601	108494	193846	162539	141170	330246	366968	350325	97321.6	327837	245538	210189	279518	293205	252412	454340	304961	78480.9	156775	192606	228384	208542	313443	124089	271743	229948
K01875	SARS, serS; seryl-tRNA synthetase [EC:6.1.1.11]	72826.5	115061	94129.5	152910	71619.8	110036	74635.5	123156	296113	64906.8	83653.2	59836.6	85556.4	212999	220473	248960	131270	191417	51210.2	128776	111906	115407	107639	113978	193852	164731	141208	331466	367311	350810	97644.3	327893	245553	213725	279568	298100	252442	454604	315757	78480.9	156773	192640	230319	208752	315903	125008	275074	230043
K01883	CARS, cysS; cysteinyl-tRNA synthetase [EC:6.1.1.16]	72824.5	114943	93980.2	152908	71619.5	109965	74247.1	123144	296065	64895.2	82713.6	59559.2	85448.4	212584	209071	248761	131153	191416	51206.2	121747	111762	115390	107600	108494	193846	162538	141150	330224	366963	350325	97321.6	327837	245538	210181	279517	293203	252412	454311	304748	78480.9	156773	192606	228384	208542	313388	124024	271743	229947
K01889	FARSA, pheS; phenylalanyl-tRNA synthetase alpha chain [EC:6.1.1.20]	72824.5	114943	93980.2	152908	71619.5	109965	74247.1	123144	296065	64895.2	82713.6	59559.2	85448.4	212584	209071	248761	131153	191416	51206.2	121747	111762	115390	107600	108494	193846	162705	141150	330224	366963	350325	97321.6	327837	245538	210181	279517	293203	252412	454311	304748	78480.9	156773	192606	228384	208542	313388	124024	271743	229947
K01890	FARSB, pheT; phenylalanyl-tRNA synthetase beta chain [EC:6.1.1.20]	72842.5	115329	96830.2	153440	71625.5	110035	74789.1	123154	296535	64921.2	83725.6	59835.2	85556.4	213046	220477	249481	131325	191432	51296.2	129217	113000	115416	107628	114600	194388	164810	141220	331650	367393	351175	97775.6	328347	248474	213801	280049	299029	252584	454623	315828	78482.9	157299	193192	230800	208776	315968	125032	275991	231171
K01921	ddl; D-alanine-D-alanine ligase [EC:6.3.2.4]	82447.9	116190	96138.5	156956	74134.5	111671	74620.1	133182	296342	65586.6	86823.6	59714.5	86031.4	218608	216813	250799	133920	197185	51631.3	122035	115082	116746	112602	124754	194192	164086	142889	339804	367458	350673	97809.9	332477	250467	215055	301341	298301	252544	453748	309245	81303.4	158476	195673	256442	208970	323731	126800	275887	230860
K01923	purC; phosphoribosylaminoimidazole-succinocarboxamide synthase [EC:6.3.2.6]	72833.5	114959	94370.2	152908	71634.5	109974	74263.1	123157	296104	64896.2	82738.6	59563.2	85459.4	212606	209093	249293	131185	191421	51209.2	121879	112613	115416	107625	108516	193852	162550	141184	330317	367001	350507	97333.6	328536	245564	210234	279524	293316	252444	454518	304880	78485.9	157695	192648	228857	208617	313493	124085	272009	229986
K01924	murC; UDP-N-acetylmuramate--alanine ligase [EC:6.3.2.8]	72839.8	113824	95467.5	153179	71622.5	110008	74331.5	123145	296371	64944.2	82783.2	59568.9	85451.4	212605	212595	249032	131448	191434	51269.2	121968	112599	115408	107607	108821	194118	162610	141159	331087	367028	350515	97415.6	328064	247407	210348	279808	297727	252492	454313	304775	78481.9	157039	192958	228486	208856	320621	124716	272272	230639
K01937	pyrG, CTPS; CTP synthase [EC:6.3.4.2]	72814.8	114884	93917.4	152810	71570.4	109870	74218.3	123153	296006	64924.4	82632.3	59548.7	85400.4	212562	209067	248548	131117	191411	51211.4	121734	111250	115036	107401	108135	193824	162273	141004	330116	366232	350313	97249.9	326476	245463	210110	279288	293006	252282	454127	304586	78462.6	156751	192593	228035	208376	313058	123977	271696	229929
K01939	purA, ADSS; adenylosuccinate synthase [EC:6.3.4.4]	75735.5	114993	103281	153216	74471.5	113313	79160.1	142650	304910	64980.2	84574.1	59505.2	89563.4	229953	221602	253042	135910	191262	53419.2	120966	118365	124972	113053	108992	195227	168323	142812	341543	370713	360129	97351.1	371709	247497	211273	279591	294667	269650	497869	307074	79414.9	176725	196695	233434	219950	316732	125740	274777	246425
K01945	purD; phosphoribosylamine---glycine ligase [EC:6.3.4.13]	72824.5	114942	93981.5	152908	71619.8	109967	74247.5	123146	296024	64897.8	82723.2	59560.6	85452.4	212581	209071	248759	131154	191417	51206.2	121748	111766	115391	107613	108494	193845	162538	141150	330224	366965	350324	97322.3	327837	245539	210181	279524	293206	252414	454314	304748	78480.9	156773	192604	228385	208543	313390	124024	271744	229947
K01950	E6.3.5.1, NADSYN1, QNS1, nadE; NAD+ synthase (glutamine-hydrolysing) [EC:6.3.5.1]	63157.1	90429.9	92863.2	151875	69334.3	108159	55246.4	112421	284193	64705.4	77456.2	59540.9	85268.2	216546	211931	246975	132526	185391	48312.2	123004	112353	114280	102498	110142	194952	161301	142375	335736	367410	311496	94695.5	323941	257158	211278	284268	318461	237391	451733	321445	77629.8	154295	190823	242144	213586	334503	123812	276264	230750
K01972	E6.5.1.2, ligA, ligB; DNA ligase (NAD+) [EC:6.5.1.2]	82431.7	116037	92149.9	153915	72103.5	109262	74463.3	116160	295210	65505	84706.5	59419.7	85536.7	212745	208532	249648	130089	196481	51362.2	121059	112951	115073	108881	107804	193784	162124	140446	330278	360704	349569	97415.3	331354	246201	209651	283733	289859	252471	453994	303633	79024.7	154603	192710	229674	208370	313490	124091	272960	229579
K02233	E2.7.8.26, cobS, cobV; adenosylcobinamide-GDP ribazoletransferase [EC:2.7.8.26]	68236.4	108257	77684.2	57637.3	51277.9	101509	69652.3	104724	247060	57036.2	74251.7	57449.6	82401.2	185346	144153	220253	116741	184513	49497.7	109558	96227.1	108730	99644.2	84966.2	126867	149673	133155	294403	213927	210126	90406.4	315090	218092	155115	228757	216174	184280	436158	248311	70249.5	145471	183717	159055	165848	252319	114639	242069	209439
K02343	dnaX; DNA polymerase III subunit gamma/tau [EC:2.7.7.7]	72837.8	114954	94089.5	152912	71689.2	110020	74331.8	123844	296080	67646.8	82899.9	59559.7	85457.7	212617	209071	248768	131172	191421	51249.2	121748	111827	115410	107634	108510	193849	162551	141152	330228	367067	350333	97345.9	327897	245541	210185	279574	293208	252420	454388	304755	78480.9	156831	192607	228388	208543	313402	124024	271747	229947
K02357	tsf, TSFM; elongation factor Ts	72824.5	114943	93980.2	152908	71619.5	109965	74247.1	123144	296065	64895.2	82713.6	59559.2	85448.4	212584	209071	248761	131153	191416	51206.2	121747	111762	115390	107600	108494	193846	162538	141150	330224	366963	350325	97321.6	327837	245538	210181	279517	293203	252412	454311	304748	78480.9	156773	192606	228384	208542	313388	124024	271743	229947
K02503	HINT1, hinT, hit; histidine triad (HIT) family protein	72824.5	114782	93976.2	152901	71619.5	109958	55043.2	123140	295956	63505.2	82360.6	59559.2	85419.4	212483	206038	248763	130078	191408	51199.2	121747	111406	115376	107847	108486	193843	162538	140542	323912	366959	350320	92957.6	329145	245415	208587	279448	291282	251316	454052	303870	78473.9	156770	192596	227890	208227	312108	123865	267750	229947
K02520	infC, MTIF3; translation initiation factor IF-3	72822.5	114919	93846.2	152905	71619.5	109954	74239.1	123144	296045	64893.2	82651.6	59557.2	85447.4	212534	209067	248757	131144	191415	51205.2	121616	111183	115384	107600	108290	193831	162491	141150	330176	366958	350290	97295.6	327835	245042	210171	278506	293022	252396	454307	304707	78480.9	156773	192568	227770	208505	313338	124009	271661	229894
K02835	prfA, MTRF1, MRF1; peptide chain release factor 1	72824.5	114943	94036.2	152918	71622.8	109972	74247.5	123146	296073	64898.8	82723.2	59560.9	85453.1	212590	209071	248763	131154	191417	51206.9	121753	111774	115391	107615	108505	193851	162540	141151	330224	366966	350329	97323.9	327837	245540	210183	279524	293224	252414	454320	304752	78480.9	156778	192607	228389	208545	313392	124024	271745	229952
K02838	frr, MRRF, RRF; ribosome recycling factor	72824.5	114943	93980.2	152908	71619.5	109965	74247.1	123144	296065	64895.2	82713.6	59559.2	85448.4	212584	209071	248761	131153	191416	51206.2	121747	111762	115390	107600	108494	193846	162538	141150	330224	366963	350325	97321.6	327837	245538	210181	279517	293203	252412	454311	304748	78480.9	156773	192606	228384	208542	313388	124024	271743	229947
K02860	rimM; 16S rRNA processing protein RimM	72823.8	113606	93968.5	152907	71619.5	109950	74232.5	123144	296064	64859.2	82695.2	59556.9	85448.4	212560	209057	248758	131122	191416	51205.2	121747	111710	115377	107598	108478	193846	162524	141147	329981	366962	350325	97298.6	327837	245538	209773	279507	293184	252412	454273	304672	78480.9	156773	192583	228140	208420	313284	124020	271722	229947
K02863	RP-L1, MRPL1, rplA; large subunit ribosomal protein L1	72824.5	114943	93980.2	152908	71619.5	109965	74247.1	123144	296065	64895.2	82713.6	59559.2	85448.4	212584	209071	248761	131153	191416	51206.2	121747	111762	115390	107600	108494	193846	162538	141150	330224	366963	350325	97321.6	327837	245538	210181	279517	293203	252412	454311	304748	78480.9	156773	192606	228384	208542	313388	124024	271743	229947
K02867	RP-L11, MRPL11, rplK; large subunit ribosomal protein L11	72824.5	114943	93980.2	152908	71619.5	109965	74247.1	123144	296065	64895.2	82713.6	59559.2	85448.4	212584	209071	248761	131153	191416	51206.2	121747	111762	115390	107600	108494	193846	162538	141150	330224	366963	350325	97321.6	327837	245538	210181	279517	293203	252412	454311	304748	78480.9	156773	192606	228384	208542	313388	124024	271743	229947
K02871	RP-L13, MRPL13, rplM; large subunit ribosomal protein L13	72824.5	114942	93961.2	152898	71619.5	109965	74246.1	123144	296065	64895.2	82697.6	59559.2	85448.4	212583	209067	248754	131151	191410	51206.2	121739	111560	115390	107600	108487	193845	162538	141150	330223	366963	350323	97321.6	327831	245534	210181	279507	293202	252412	454311	304747	78477.9	156755	192605	228381	208542	313388	124024	271742	229945
K02874	RP-L14, MRPL14, rplN; large subunit ribosomal protein L14	72824.5	114943	93980.2	152908	71619.5	109965	74247.1	123144	296065	64895.2	82713.6	59559.2	85448.4	212584	209071	248761	131153	191416	51206.2	121747	111762	115390	107600	108494	193846	162538	141150	330224	366963	350325	97321.6	327837	245538	210181	279517	293203	252412	454311	304748	78480.9	156773	192606	228384	208542	313388	124024	271743	229947
K02876	RP-L15, MRPL15, rplO; large subunit ribosomal protein L15	72824.5	114943	93980.2	152908	71619.5	109965	74247.1	123144	296065	64895.2	82713.6	59559.2	85448.4	212584	209071	248761	131153	191416	51206.2	121747	111762	115390	107600	108494	193846	162538	141150	330224	366963	350325	97321.6	327837	245538	210181	279517	293203	252412	454311	304748	78480.9	156773	192606	228384	208542	313388	124024	271743	229947
K02878	RP-L16, MRPL16, rplP; large subunit ribosomal protein L16	72824.5	114943	93980.2	152908	71619.5	109965	74247.1	123144	296065	64895.2	82713.6	59559.2	85448.4	212584	209071	248761	131153	191416	51206.2	121747	111762	115390	107600	108494	193846	162538	141150	330224	366963	350325	97321.6	327837	245538	210181	279517	293203	252412	454311	304748	78480.9	156773	192606	228384	208542	313388	124024	271743	229947
K02879	RP-L17, MRPL17, rplQ; large subunit ribosomal protein L17	72824.5	114943	93980.2	152908	71619.5	109965	74247.1	123144	296065	64895.2	82713.6	59559.2	85448.4	212584	209071	248761	131153	191416	51206.2	121747	111762	115390	107600	108494	193846	162538	141150	330224	366963	350325	97321.6	327837	245538	210181	279517	293203	252412	454311	304748	78480.9	156773	192606	228384	208542	313388	124024	271743	229947
K02881	RP-L18, MRPL18, rplR; large subunit ribosomal protein L18	72824.5	114943	93980.2	152908	71619.5	109965	74247.1	123144	296065	64895.2	82713.6	59559.2	85448.4	212584	209071	248761	131153	191416	51206.2	121747	111762	115390	107600	108494	193846	162538	141150	330224	366963	350325	97321.6	327837	245538	210181	279517	293203	252412	454311	304748	78480.9	156773	192606	228384	208542	313388	124024	271743	229947
K02884	RP-L19, MRPL19, rplS; large subunit ribosomal protein L19	72824.5	114943	93980.2	152908	71619.5	109965	74247.1	123144	296065	64895.2	82713.6	59559.2	85448.4	212584	209071	248761	131153	191416	51206.2	121747	111762	115390	107600	108494	193846	162538	141150	330224	366963	350325	97321.6	327837	245538	210181	279517	293203	252412	454311	304748	78480.9	156773	192606	228384	208542	313388	124024	271743	229947
K02886	RP-L2, MRPL2, rplB; large subunit ribosomal protein L2	72824.5	114943	93980.2	152908	71619.5	109965	74247.1	123144	296065	64895.2	82713.6	59559.2	85448.4	212584	209071	248761	131153	191416	51206.2	121747	111762	115390	107600	108494	193846	162538	141150	330224	366963	350325	97321.6	327837	245538	210181	279517	293203	252412	454311	304748	78480.9	156773	192606	228384	208542	313388	124024	271743	229947
K02887	RP-L20, MRPL20, rplT; large subunit ribosomal protein L20	72824.5	114943	93980.2	152908	71619.5	109965	74247.1	123144	296065	64895.2	82713.6	59559.2	85448.4	212584	209071	248761	131154	191416	51206.2	121747	111762	115394	107600	108499	193846	162544	141151	330233	366963	350325	97321.6	327837	245538	210181	280199	293203	252448	454311	304748	78480.9	156774	192606	228404	208542	313388	124024	271743	229947
K02888	RP-L21, MRPL21, rplU; large subunit ribosomal protein L21	72819.5	114938	93744.2	152908	71549.5	109923	74205.1	123117	296065	64800.2	82439.6	59558.2	85448.4	212572	209071	248739	131140	191416	51190.2	121747	111710	115303	107529	108469	193844	162502	141148	330224	366962	350323	97321.6	327837	245538	210178	279517	293203	252412	454269	304748	78480.9	156773	192606	228384	208542	313356	124024	271743	229947
K02890	RP-L22, MRPL22, rplV; large subunit ribosomal protein L22	72824.5	114943	93980.2	152908	71619.5	109965	74247.1	123144	296065	64895.2	82713.6	59559.2	85448.4	212584	209071	248761	131153	191416	51206.2	121747	111762	115390	107600	108494	193846	162538	141150	330224	366963	350325	97321.6	327837	245538	210181	279517	293203	252412	454311	304748	78480.9	156773	192606	228384	208542	313388	124024	271743	229947
K02892	RP-L23, MRPL23, rplW; large subunit ribosomal protein L23	72823.5	114942	93851.2	152491	71614.8	109959	74247.1	123137	296063	64888.5	82711.6	59549.6	85443.1	212578	209071	248758	131125	191400	51198.9	121747	111756	115388	107600	108481	193845	162486	141123	330223	366938	350299	97318.9	327823	245537	210071	279516	292686	252398	454303	304734	78480.2	156649	192606	228365	208499	313382	124024	271667	229932
K02899	RP-L27, MRPL27, rpmA; large subunit ribosomal protein L27	72824.5	114943	93980.2	152908	71619.5	109965	74247.1	123144	296065	64895.2	82713.6	59559.2	85448.4	212584	209071	248761	131153	191416	51206.2	121747	111762	115390	107600	108494	193846	162538	141150	330224	366963	350325	97321.6	327837	245538	210181	279517	293203	252412	454311	304748	78480.9	156773	192606	228384	208542	313388	124024	271743	229947
K02902	RP-L28, MRPL28, rpmB; large subunit ribosomal protein L28	72824.5	114583	91998.7	152895	71619.5	109965	74246.1	123143	296059	64895.2	82695.1	59558.2	85447.4	212553	209065	248745	131151	191402	51204.2	121448	111554	115355	107600	107355	193685	162535	141147	330220	366914	350118	97315.1	326922	244864	210176	279491	292799	252412	454252	304702	77556.9	156455	192601	228372	208539	313377	124019	271703	229842
K02906	RP-L3, MRPL3, rplC; large subunit ribosomal protein L3	72824.5	114943	93980.2	152908	71619.5	109965	74247.1	123144	296065	64895.2	82713.6	59559.2	85448.4	212584	209071	248761	131153	191416	51206.2	121747	111762	115390	107600	108494	193846	162538	141150	330224	366963	350325	97321.6	327837	245538	210181	279517	293203	252412	454311	304748	78480.9	156773	192606	228384	208542	313388	124024	271743	229947
K02911	RP-L32, MRPL32, rpmF; large subunit ribosomal protein L32	72822.5	114913	93961.2	152897	71619	109962	74246.1	123142	295888	64866.2	82666.6	59555.2	85442.4	212240	208989	248612	131087	191400	51197.2	120559	111479	115377	107599	108362	193844	161987	140915	330057	366851	350323	96971.1	327830	245065	210131	279418	286800	252393	454275	304624	78477.9	156755	192605	228136	208420	311572	123996	271660	229156
K02926	RP-L4, MRPL4, rplD; large subunit ribosomal protein L4	72824.5	114943	93980.2	152908	71619.5	109965	74247.1	123144	296065	64895.2	82713.6	59559.2	85448.4	212584	209071	248761	131153	191416	51206.2	121747	111762	115390	107600	108494	193846	162538	141150	330224	366963	350325	97321.6	327837	245538	210181	279517	293203	252412	454311	304748	78480.9	156773	192606	228384	208542	313388	124024	271743	229947
K02933	RP-L6, MRPL6, rplF; large subunit ribosomal protein L6	72824.5	114943	93980.2	152908	71619.5	109965	74247.1	123144	296065	64895.2	82713.6	59559.2	85448.4	212584	209071	248761	131153	191416	51206.2	121747	111762	115390	107600	108494	193846	162538	141150	330224	366963	350325	97321.6	327837	245538	210181	279517	293203	252412	454311	304748	78480.9	156773	192606	228384	208542	313388	124024	271743	229947
K02935	RP-L7, MRPL12, rplL; large subunit ribosomal protein L7/L12	72816.5	114809	92629.2	152642	71615.5	109962	74170.1	123141	295810	64886.2	82660.6	59559.2	85443.4	212556	209069	248500	131116	191391	51163.2	121526	111211	115384	107599	108183	193577	162497	141143	330126	366919	350137	97254.6	327608	244067	210142	279268	292736	252340	454280	304700	78479.9	156509	192326	228132	208524	313345	124012	271279	229382
K02939	RP-L9, MRPL9, rplI; large subunit ribosomal protein L9	72824.5	114943	93980.2	152908	71619.5	109965	74247.1	123144	296065	64895.2	82713.6	59559.2	85448.4	212584	209071	248761	131153	191416	51206.2	121747	111762	115390	107600	108494	193846	162538	141150	330224	366963	350325	97321.6	327837	245538	210181	279517	293203	252412	454311	304748	78480.9	156773	192606	228384	208542	313388	124024	271743	229947
K02946	RP-S10, MRPS10, rpsJ; small subunit ribosomal protein S10	72824.5	114942	93961.2	152898	71619.5	109965	74246.1	123144	296065	64895.2	82697.6	59559.2	85448.4	212583	209067	248754	131151	191410	51206.2	121739	111560	115390	107600	108487	193845	162538	141150	330223	366963	350323	97321.6	327831	245534	210181	279507	293202	252412	454311	304747	78477.9	156755	192605	228381	208542	313388	124024	271742	229945
K02948	RP-S11, MRPS11, rpsK; small subunit ribosomal protein S11	72824.5	114943	93980.2	152908	71619.5	109965	74247.1	123144	296065	64895.2	82713.6	59559.2	85448.4	212584	209071	248761	131153	191416	51206.2	121747	111762	115390	107600	108494	193846	162538	141150	330224	366963	350325	97321.6	327837	245538	210181	279517	293203	252412	454311	304748	78480.9	156773	192606	228384	208542	313388	124024	271743	229947
K02950	RP-S12, MRPS12, rpsL; small subunit ribosomal protein S12	72824.5	114943	93980.2	152908	71619.5	109965	74247.1	123144	296065	64895.2	82713.6	59559.2	85448.4	212584	209071	248761	131153	191416	51206.2	121747	111762	115390	107600	108494	193846	162538	141150	330224	366963	350325	97321.6	327837	245538	210181	279517	293203	252412	454311	304748	78480.9	156773	192606	228384	208542	313388	124024	271743	229947
K02954	RP-S14, MRPS14, rpsN; small subunit ribosomal protein S14	72824.5	114961	93970.9	153486	72000.8	109859	74251.1	123061	296578	65218.2	82885.2	59610.7	85462.4	213665	209056	248762	131068	191422	51231.5	121735	111799	115390	107788	108511	193886	162535	141194	330207	367357	350348	97324.6	327841	245534	210208	279522	293209	252420	454328	304544	78494.9	156771	192612	228383	208549	313682	123964	271753	229954
K02959	RP-S16, MRPS16, rpsP; small subunit ribosomal protein S16	72824.5	114943	93980.2	152908	71619.5	109965	74247.1	123144	296065	64895.2	82713.6	59559.2	85448.4	212584	209071	248761	131153	191416	51206.2	121747	111762	115390	107600	108494	193846	162538	141150	330224	366963	350325	97321.6	327837	245538	210181	279517	293203	252412	454311	304748	78480.9	156773	192606	228384	208542	313388	124024	271743	229947
K02963	RP-S18, MRPS18, rpsR; small subunit ribosomal protein S18	72824.5	114943	93980.2	152908	71619.5	109965	74247.1	123144	296065	64895.2	82713.6	59559.2	85448.4	212584	209071	248761	131153	191416	51206.2	121747	111762	115390	107600	108494	193846	162538	141150	330224	366963	350325	97321.6	327837	245538	210181	279517	293203	252412	454311	304748	78480.9	156773	192606	228384	208542	313388	124024	271743	229947
K02965	RP-S19, rpsS; small subunit ribosomal protein S19	72824.5	114943	93980.2	152908	71619.5	109965	74247.1	123144	296065	64895.2	82713.6	59559.2	85448.4	212584	209071	248761	131153	191416	51206.2	121747	111762	115390	107600	108494	193846	162538	141150	330224	366963	350325	97321.6	327837	245538	210181	279517	293203	252412	454311	304748	78480.9	156773	192606	228384	208542	313388	124024	271743	229947
K02967	RP-S2, MRPS2, rpsB; small subunit ribosomal protein S2	72825.5	114943	93980.2	152908	71619.5	110095	74247.1	123144	296071	64895.2	82715.6	59559.2	85449.4	212598	209083	248761	131239	191416	51206.2	121749	111762	115391	107601	108494	193846	162539	141170	330246	366968	350325	97321.6	327837	245538	210189	279518	293205	252412	454340	304961	78480.9	156775	192606	228384	208542	313443	124089	271743	229948
K02982	RP-S3, rpsC; small subunit ribosomal protein S3	72832.5	115077	95331.2	153174	71622.5	109968	74324.1	123144	296280	64904.2	82754.6	59559.2	85450.4	212608	209073	249022	131181	191424	51249.2	121968	112311	115395	107601	108805	194115	162578	141156	330316	367005	350508	97387.6	328064	246999	210220	279761	293669	252484	454324	304784	78481.9	157036	192882	228625	208555	313422	124036	272202	230511
K02988	RP-S5, MRPS5, rpsE; small subunit ribosomal protein S5	72824.5	114943	93980.2	152908	71619.5	109965	74247.1	123144	296065	64895.2	82713.6	59559.2	85448.4	212584	209071	248761	131153	191416	51206.2	121747	111762	115390	107600	108494	193846	162538	141150	330224	366963	350325	97321.6	327837	245538	210181	279517	293203	252412	454311	304748	78480.9	156773	192606	228384	208542	313388	124024	271743	229947
K02990	RP-S6, MRPS6, rpsF; small subunit ribosomal protein S6	72791.7	114683	93721	152387	71617.5	109949	74228.1	123144	296031	64858.2	82695.4	59556.2	85438.4	211613	206788	248087	131105	191024	51193	121659	111725	115358	107598	108239	193482	162363	141129	329940	366905	350165	97276.4	327339	244898	209898	279469	291399	252368	453891	302895	78426.7	156611	192541	227770	208335	311129	123997	271681	229660
K02994	RP-S8, rpsH; small subunit ribosomal protein S8	72824.5	114943	93980.2	152908	71619.5	109965	74247.1	123144	296065	64895.2	82713.6	59559.2	85448.4	212584	209071	248761	131153	191416	51206.2	121747	111762	115390	107600	108494	193846	162538	141150	330224	366963	350325	97321.6	327837	245538	210181	279517	293203	252412	454311	304748	78480.9	156773	192606	228384	208542	313388	124024	271743	229947
K03106	SRP54, ffh; signal recognition particle subunit SRP54 [EC:3.6.5.4]	72832.5	115077	95331.2	153174	71622.5	109968	74324.1	123144	296280	64904.2	82754.6	59559.2	85450.4	212608	209073	249022	131181	191424	51249.2	121968	112311	115395	107601	108805	194115	162578	141156	330316	367005	350508	97387.6	328064	246999	210220	279761	293669	252484	454324	304784	78481.9	157036	192882	228625	208555	313422	124036	272202	230511
K03177	truB, PUS4, TRUB1; tRNA pseudouridine55 synthase [EC:5.4.99.25]	72837.5	115160	94060.2	152913	71619.5	109981	74257.1	123145	296125	64899.2	82733.6	59564.2	85459.4	213571	213043	248766	131297	191446	51219.2	121756	111913	115403	107604	108556	193850	162725	141167	330522	367016	350378	97346.6	327844	246296	210201	279585	296810	252422	454753	306635	78480.9	156777	192710	228683	208710	319153	124393	271811	230237
K03217	yidC, spoIIIJ, OXA1, ccfA; YidC/Oxa1 family membrane protein insertase	72853.3	114986	94307.4	153660	72603.2	110032	74290.4	123348	298719	65250.6	82963.8	59672.1	85555.8	213783	209084	248896	131221	191963	51309.4	121771	112056	115424	107843	108531	193988	162748	141260	330026	367688	350400	97317.1	328042	245597	210143	279750	293315	252459	454821	304793	78521.7	156862	192642	228389	208454	314005	124081	271783	229973
K03437	spoU; RNA methyltransferase, TrmH family	63261.1	111737	92726.9	150679	70766	110097	54759.3	113268	295210	62639.3	79573.8	59387.1	85064.9	213361	207355	244536	131557	188254	50872	119874	110611	115173	102511	107720	193870	161961	139796	323565	366743	347988	91827.8	325169	231087	206980	276600	286599	236208	453125	302443	77722.8	156677	191370	223707	208331	310424	122986	259905	228709
K03470	rnhB; ribonuclease HII [EC:3.1.26.4]	72817.5	114939	93795.2	152950	71605.8	109959	74231.5	123147	296242	64903.8	82711.9	59558.6	85451.4	212584	209064	248727	131142	191423	51206.5	121742	110966	115368	107591	108474	193852	162545	141131	330199	366936	350153	97313.6	327832	245514	210168	279544	293184	252386	454183	304696	78468.6	156662	192598	228366	208533	313382	124018	271714	229929
K03601	xseA; exodeoxyribonuclease VII large subunit [EC:3.1.11.6]	72759.5	114980	93020.2	151116	70573.5	109981	72836.1	123075	283891	64777.2	83132.6	59374.2	84204.4	208134	210575	223695	130737	191351	50778.2	121944	112729	115415	107306	109178	179797	161157	141154	329261	363495	332683	94985.6	327850	246724	205794	280464	270267	252668	447549	304876	71543.9	157581	189796	228876	204720	317008	123922	269126	218418
K03625	nusB; N utilization substance protein B	72823.8	113646	93948	152907	71619.5	109965	74242.5	123144	296065	64895.2	82708.7	59558.9	85448.4	212565	209070	248760	131152	191416	51205.2	121734	111742	115347	107600	108425	193846	162522	141147	330219	366962	350306	97321.1	327837	245538	210086	279501	293203	252412	454239	304653	77808.9	156772	192584	228235	208542	313348	124016	271742	229897
K03664	smpB; SsrA-binding protein	72824.5	114943	93980.2	152908	71619.5	109965	74247.1	123144	296065	64895.2	82713.6	59559.2	85448.4	212584	209071	248761	131153	191416	51206.2	121747	111762	115390	107600	108494	193846	162538	141150	330224	366963	350325	97321.6	327837	245538	210181	279517	293203	252412	454311	304748	78480.9	156773	192606	228384	208542	313388	124024	271743	229947
K03685	rnc, DROSHA, RNT1; ribonuclease III [EC:3.1.26.3]	72824.5	114943	93980.2	152908	71620.5	109965	74247.1	123147	296105	64895.2	82725.6	59559.2	85451.4	212588	209071	248761	131162	191433	51206.2	121747	111764	115391	107600	108494	193846	162539	141151	330230	366965	350330	97322.6	327839	245548	210181	279522	293204	252412	454329	304760	78480.9	156774	192610	228395	208547	313397	124024	271748	229948
K03687	GRPE; molecular chaperone GrpE	72825	114952	94007.7	152908	71625	109966	74257.1	123144	296065	64895.2	82733.1	59562.7	85472.9	212585	209071	248765	131164	191416	51207.2	121747	111777	115412	107799	108507	193846	162593	141270	330232	366982	350327	97323.6	327866	245541	210191	279517	293206	252415	454356	304754	78480.9	156775	192606	228439	208572	313556	124025	271744	229948
K03703	uvrC; excinuclease ABC subunit C	72854	115207	94486.9	152953	71818.8	110065	74328.9	123172	296152	64953.4	83213.7	59569	85529.4	213567	213043	248891	131335	191443	51247.3	121772	112379	115997	107942	108865	193939	163276	141421	330581	367771	350397	97432.4	329300	246350	210228	279673	296903	252545	455038	306787	78513.4	156866	192736	228945	208852	319526	124410	271836	230255
K03723	mfd; transcription-repair coupling factor (superfamily II helicase) [EC:3.6.4.-]	72950.5	115699	93190.2	153944	71362.5	109037	74409.1	115085	295809	64940.2	82287.6	59434.2	85391.4	213381	213153	248910	130145	191548	51215.2	121244	113321	115003	107495	108106	194672	162445	140524	329891	361098	350115	97470.6	328559	248726	209708	280813	293285	252626	455166	307246	78247.9	153709	193011	229514	208564	317654	123938	272324	230434
K03786	aroQ, qutE; 3-dehydroquinate dehydratase II [EC:4.2.1.10]	66396.8	102158	73539.9	136766	55951.6	81348.6	63363	74045.3	256711	52275.7	47107.9	62017.7	74888.7	148503	175571	204409	110126	302783	40826.2	88896.5	72604.7	85357.6	64298.6	91042.3	171453	115588	113136	274360	307255	311433	94953.7	423075	225047	185320	260768	220020	249462	369054	242674	66232.3	112216	271486	200688	180061	238934	110671	257635	187199
K03977	engA, der; GTPase	72824.5	114943	93980.2	152908	71619.5	109965	74247.1	123144	296065	64895.2	82713.6	59559.2	85448.4	212584	209071	248761	131153	191416	51206.2	121747	111762	115390	107600	108494	193846	162538	141150	330224	366963	350325	97321.6	327837	245538	210181	279517	293203	252412	454311	304748	78480.9	156773	192606	228384	208542	313388	124024	271743	229947
K04078	groES, HSPE1; chaperonin GroES	72824.5	114943	93980.2	152908	71619.5	109965	74247.1	123144	296065	64895.2	82713.6	59559.2	85448.4	212584	209071	248761	131153	191416	51206.2	121747	111762	115390	107600	108494	193846	162538	141150	330224	366963	350325	97321.6	327837	245538	210181	279517	293203	252412	454311	304748	78480.9	156773	192606	228384	208542	313388	124024	271743	229947
K06187	recR; recombination protein RecR	72824.5	114943	93980.2	152908	71619.5	109965	74247.1	123144	296065	64895.2	82713.6	59559.2	85448.4	212584	209071	248761	131153	191416	51206.2	121747	111762	115390	107600	108494	193846	162538	141150	330224	366963	350325	97321.6	327837	245538	210181	279517	293203	252412	454311	304748	78480.9	156773	192606	228384	208542	313388	124024	271743	229947
K06207	typA, bipA; GTP-binding protein	72824.5	114943	94000.7	152908	71619.5	109965	74247.1	123144	296065	64895.2	82714.1	59559.2	85448.4	212585	209071	248762	131153	191416	51206.2	121760	111762	115423	107600	108563	193846	162539	141152	330224	366963	350345	97322.1	327837	245538	210182	279533	293203	252412	454345	304787	79152.9	156774	192609	228386	208543	313393	124029	271743	229998
K06925	tsaE; tRNA threonylcarbamoyladenosine biosynthesis protein TsaE	72824.5	114943	93980.2	152908	71619.5	109965	74247.1	123144	296065	64895.2	82713.6	59559.2	85448.4	212584	209071	248761	131153	191416	51206.2	121747	111762	115390	107600	108494	193846	162538	141150	330224	366963	350325	97321.6	327837	245538	210181	279517	293203	252412	454311	304748	78480.9	156773	192606	228384	208542	313388	124024	271743	229947
K06997	yggS, PROSC; PLP dependent protein	72832.4	115077	95317.6	153173	71345.9	109968	74323.9	123144	296238	64897.7	82708.9	59552.7	85450.4	212604	209073	249021	131181	191424	51248.8	121968	112308	115395	107596	108805	194111	162578	141156	330316	366675	350506	97387.6	328058	246999	210220	279755	293669	252482	454322	304784	78481.9	157036	192882	228622	208555	313242	124036	272193	230506
K07107	ybgC; acyl-CoA thioester hydrolase [EC:3.1.2.-]	98499.4	185051	128892	261190	109895	142193	126583	125408	419057	103730	90861.4	99371.2	125120	284677	296443	446106	174473	235692	82546.1	202661	146349	158673	125070	173827	348840	237928	205056	489924	557572	563108	165220	452188	383267	340350	272577	452331	414336	647726	464246	137033	204007	274121	273102	306070	441095	182440	374847	354757
K07447	ruvX; putative holliday junction resolvase [EC:3.1.-.-]	72824.5	114943	93980.2	152908	71619.5	109965	74247.1	123144	296065	64895.2	82713.6	59559.2	85448.4	212584	209071	248761	131153	191416	51206.2	121747	111762	115390	107600	108494	193846	162538	141150	330224	366963	350325	97321.6	327837	245538	210181	279517	293203	252412	454311	304748	78480.9	156773	192606	228384	208542	313388	124024	271743	229947
K07566	tsaC, rimN, SUA5; L-threonylcarbamoyladenylate synthase [EC:2.7.7.87]	72833.5	115126	95214.9	152722	71618.5	109993	74340.8	123137	296258	64390.8	82947.9	59552.2	85402.1	212680	209104	249023	131178	191403	51244.9	122050	112598	115395	107608	108859	194137	162557	141140	330461	366973	349920	97428.3	328067	246794	210166	279809	293275	252421	454346	304838	78481.2	156906	192899	228722	208539	313498	124004	272326	230508
K09812	ftsE; cell division transport system ATP-binding protein	72751.7	86521.6	93120.4	146092	70989.1	109852	72712.2	122843	283561	63087	81255.6	59339.1	84081.4	207440	205238	219880	127608	190924	50716.5	119639	110360	115235	107593	107464	180113	160625	140870	328527	360498	291940	94165.9	317547	228091	203891	278024	261627	249506	445673	303056	71514.9	156253	186450	217044	203654	300648	123073	260956	217527
K11991	tadA; tRNA(adenine34) deaminase [EC:3.5.4.33]	72716.5	88421.2	86548.2	145654	70178	107658	53436.2	114342	273702	61777.7	81191.1	59128.2	83634.4	204240	201615	221609	124728	190565	48148.2	120011	109535	112331	106808	106282	179548	158298	139121	318968	353887	291616	90404.6	317251	238022	202347	277602	262503	237440	445212	282385	71290.9	149804	187231	221132	198622	299625	119321	263966	217508
K00759	APRT, apt; adenine phosphoribosyltransferase [EC:2.4.2.7]	57854.1	109921	84483.5	142095	70423.3	106289	71116.1	106954	278625	43665.6	76596.7	51561	84027.3	193089	191447	215098	114552	66884.4	47724.7	114482	94910.6	111628	99004.9	85857.6	182809	154072	133072	300684	322205	340650	86205.9	204598	208125	193344	259655	247965	220062	428833	273259	76182.7	144339	104926	158183	199112	277196	116151	233811	222051
K00773	tgt, QTRT1; queuine tRNA-ribosyltransferase [EC:2.4.2.29]	72836.5	115098	95403.2	153175	71622.5	109977	74324.1	123144	296293	64905.2	82763.6	59563.2	85450.4	212609	210828	249024	131302	191427	51259.2	121968	112441	115405	107601	108805	194115	162601	141156	330583	367015	350509	97389.6	328064	247202	210221	279768	295686	252484	454324	304814	78481.9	157036	192931	228627	208644	316994	124378	272226	230575
K00783	rlmH; 23S rRNA (pseudouridine1915-N3)-methyltransferase [EC:2.1.1.177]	72859.5	114912	96585.9	152080	71978.7	111076	74273.8	133537	297000	64855	83380.4	59708.9	85532.4	213967	209852	249503	132660	191580	51278.2	122662	111741	117731	107849	109567	193956	163605	142001	330704	373867	351179	97390.9	328290	245399	210633	278942	297421	252399	454963	306608	78739.9	160715	192619	228738	208829	313656	124211	271778	230643
K00791	miaA, TRIT1; tRNA dimethylallyltransferase [EC:2.5.1.75]	98247.8	178796	143170	268470	116419	149535	93620.1	145931	424880	100061	99057.3	100100	132447	285712	287717	406698	181143	232834	84704.1	188653	155285	166388	136194	160398	340271	243166	208802	440353	561152	549810	149884	448976	357986	326190	299852	411634	405908	668734	431192	134465	220227	273119	280295	308620	411169	185041	377069	365685
K00806	uppS; undecaprenyl diphosphate synthase [EC:2.5.1.31]	72861.1	115197	94950.9	155671	73428.3	110280	74724.1	123429	296199	64969.8	83284.1	59600.6	85884.9	214923	211200	249286	131312	191437	51241.5	122059	113794	116894	107889	109244	194028	163654	141853	330747	367822	350450	97488.4	331071	245813	210610	280890	293487	252615	458159	305585	81227.4	156969	192897	229147	209014	314871	124390	272161	230186
K00817	hisC; histidinol-phosphate aminotransferase [EC:2.6.1.9]	75857.1	95394.3	113364	160460	76765.5	114701	81364.8	150604	321106	68473.9	86253.9	60311.7	91490.6	238809	248840	280044	142647	192525	54224.5	134234	116229	128471	114540	114139	209063	173445	144987	354165	384577	341805	103578	382633	261049	221615	277085	345808	298072	507445	337033	87071.2	182444	202770	255504	230760	332042	131768	280451	254926
K01000	mraY; phospho-N-acetylmuramoyl-pentapeptide-transferase [EC:2.7.8.13]	72852.5	114960	96276.7	152927	71935.5	111116	74422.1	131287	296968	64920.2	83373.1	59726.7	85530.4	213817	209851	249445	132532	191600	51329.2	122626	111983	115967	107844	109524	193966	163869	141990	331623	373634	351197	97408.6	328200	245591	211675	279834	297353	252478	455178	306465	78719.9	160150	192640	230305	208936	314490	124316	271902	230530
K01491	folD; methylenetetrahydrofolate dehydrogenase (NADP+) / methenyltetrahydrofolate cyclohydrolase [EC:1.5.1.5 3.5.4.9]	72842	115282	95362.7	153174	71628	109969	74342.1	123144	296312	64905.2	82780.1	59563.7	85484.9	213578	211290	249026	131213	191447	51252.2	121977	112331	115418	107800	108878	194116	162797	141293	330351	367063	350557	97411.6	328100	247555	210247	279799	295257	252488	454784	306640	78481.9	157039	192936	228974	208663	315775	124064	272244	230738
K01520	dut, DUT; dUTP pyrophosphatase [EC:3.6.1.23]	72934.4	112742	93849	153523	71665.6	109839	73262	123190	296014	64351.6	82431	59190.5	84924.9	203010	204973	248653	128500	190995	51112.3	120377	109803	115515	107113	105986	193194	161630	137738	317285	365167	350648	95092.6	327668	234674	204322	274936	269327	252420	453547	287592	78468.4	156782	192267	213065	203231	292055	123351	264178	229055
K01866	YARS, tyrS; tyrosyl-tRNA synthetase [EC:6.1.1.1]	72840	115088	94299.4	155611	73380.5	110142	74515.4	123427	296115	64930.7	82898.8	59563.2	85883.8	214845	211129	249108	132551	191786	51282.1	121771	111854	116597	107798	108671	193959	163548	141987	330307	367139	350361	97415.1	329808	245583	210245	280334	293302	252507	457946	305358	80523.4	156898	192720	229146	208951	314249	124454	271894	229963
K01868	TARS, thrS; threonyl-tRNA synthetase [EC:6.1.1.3]	72846	115205	94213.2	155604	73205.1	110034	74468.6	123167	296159	64926.7	83247.6	59701.2	85731.4	215949	217229	249092	131264	191809	51235.7	125281	111867	116423	107649	111334	193889	164534	141640	330895	367308	350635	97525.1	329713	246127	212014	279693	297283	252465	455350	312490	80506.4	156816	192691	229744	208848	317379	124569	273506	230233
K01870	IARS, ileS; isoleucyl-tRNA synthetase [EC:6.1.1.5]	72841	114966	94358.7	152927	71627.5	109989	74249.6	123148	296120	64917.7	82725.1	59566.2	85490.4	212596	210841	249328	131297	191792	51225.7	121897	111900	115440	107604	108573	193869	162579	141160	330508	367004	350364	97331.6	328613	245769	210224	279645	295261	252426	454440	304828	79168.4	157614	192697	228407	208643	317006	124378	271789	230094
K01881	PARS, proS; prolyl-tRNA synthetase [EC:6.1.1.15]	72842	114990	94222.2	152929	71627.5	110364	74257.6	123148	296143	64920.7	82786.6	59568.2	85491.4	212646	210851	248823	131306	191790	51226.7	121889	112481	115413	107607	108708	193886	162628	141157	330556	367009	350380	97357.1	327932	246265	210233	280640	295443	252635	454404	304860	78496.4	156784	192706	229027	208680	317051	124397	272027	230069
K01892	HARS, hisS; histidyl-tRNA synthetase [EC:6.1.1.21]	72855	115151	94492.2	152925	71830.1	110064	74341.6	123202	296139	65107.7	83269.6	59565.2	85508.4	213588	211303	248857	131224	191809	51249.7	121767	111879	115576	107746	108619	193874	162800	141179	330277	367035	350395	97351.1	327937	246119	210246	280342	294829	252462	454946	306609	78496.4	156786	192672	228717	208632	315678	124058	271806	230178
K01925	murD; UDP-N-acetylmuramoylalanine--D-glutamate ligase [EC:6.3.2.9]	72847.5	115271	95801.4	153196	71622.5	110098	74358.1	123147	296321	64905.2	82815.6	59562.2	85469.4	212728	209121	249116	131286	191440	51253.2	122266	113760	115400	107627	109101	194253	162639	141197	330365	367028	350621	97399.6	328152	247147	210237	279776	293759	252506	454410	305047	79214.1	157196	193099	228841	208570	313544	124114	272350	230719
K02335	polA; DNA polymerase I [EC:2.7.7.7]	87389.5	154221	93842.8	168351	71705.8	110154	77104.5	116033	351783	65574.8	83154.2	59665.6	88989.4	238226	214748	285922	133443	212841	52487.2	143718	128598	118210	107985	121914	199690	232459	143773	359076	381388	380723	129887	398221	270553	252253	282977	333836	254887	499381	371081	79027.1	202154	251342	238998	210908	361301	124992	292976	306769
K02337	dnaE; DNA polymerase III subunit alpha [EC:2.7.7.7]	73207.6	115230	94584.9	161051	76364.5	110914	74460.1	123196	298310	64945.4	83169.3	59653	86161.3	220507	218156	249398	132207	192955	51302	121891	113261	118779	107938	108915	193942	167924	144257	337815	369141	350381	97794.9	334413	247194	210659	281262	297447	252543	463377	310833	84523.1	156906	193330	234591	209970	321354	125979	272689	230715
K02563	murG; UDP-N-acetylglucosamine--N-acetylmuramyl-(pentapeptide) pyrophosphoryl-undecaprenol N-acetylglucosamine transferase [EC:2.4.1.227]	72840	114966	94088.2	152926	71627.5	109989	74249.6	123148	296120	64917.7	82724.6	59566.2	85490.4	212596	210841	248815	131297	191789	51225.7	121758	111900	115407	107604	108504	193869	162578	141157	330508	367004	350345	97331.1	327930	245769	210223	279629	295261	252426	454400	304789	78496.4	156784	192667	228405	208643	317001	124373	271789	230016
K02600	nusA; N utilization substance protein A	72828.5	114964	94052.2	152909	71619.5	109974	74247.1	123144	296078	64896.2	82722.6	59563.2	85448.4	212585	210826	248763	131274	191419	51216.2	121747	111892	115400	107600	108494	193846	162561	141150	330491	366973	350326	97323.6	327837	245741	210182	279524	295220	252412	454311	304778	78480.9	156773	192655	228386	208631	316960	124366	271767	230011
K02836	prfB; peptide chain release factor 2	72833.5	115139	93984.2	152908	71619.5	109965	74255.1	123144	296097	64896.2	82719.6	59560.2	85458.4	213553	211288	248761	131174	191439	51208.2	121756	111767	115391	107600	108554	193847	162702	141167	330251	367002	350372	97343.6	327844	246091	210198	279555	294788	252414	454726	306598	78480.9	156774	192660	228678	208620	315573	124051	271784	230173
K02864	RP-L10, MRPL10, rplJ; large subunit ribosomal protein L10	72825.5	114964	94052.2	152909	71619.5	109974	74247.1	123123	296078	64896.2	82722.6	59563.2	85448.4	212585	210826	248763	131270	191419	51216.2	121747	111892	115400	107599	108494	193846	162561	141149	330489	366916	350325	97322.6	327833	245741	210182	279524	295220	252412	454303	304778	78480.9	156773	192655	228386	208631	316960	124365	271766	230011
K02909	RP-L31, rpmE; large subunit ribosomal protein L31	72849.4	114958	94327	152923	71820.9	110134	74373	132689	296442	65003.3	83197.6	59668.4	85655.7	213296	209072	248788	131282	191552	51338.9	121735	111866	115662	111343	108473	193853	162590	141802	330463	367157	350399	97634.4	327921	245539	210218	279612	293222	252412	455148	304755	77816.1	157034	192603	228383	208543	313519	124488	271745	229897
K02970	RP-S21, MRPS21, rpsU; small subunit ribosomal protein S21	72803	90222.1	89457.9	148571	71611	109724	74164.8	122766	295842	64306.1	82285.6	59407.6	85357.6	211953	209016	247999	131040	191359	51150.7	121299	108470	115320	107525	107973	193682	162167	140967	329999	365383	310590	97261.3	327007	244842	208648	278053	291445	252247	453283	304568	77059.8	155406	190514	227686	208376	313211	123910	270661	229639
K02986	RP-S4, rpsD; small subunit ribosomal protein S4	72846.1	115004	94593.1	155652	73506.8	110082	74580.9	123438	296107	64961.3	83188.8	59573.1	85883.9	214804	211113	249199	131206	191421	51259.7	121773	112267	117034	108000	108835	193961	163854	141914	330327	367822	350361	97488.4	331076	245616	210216	280321	293308	252614	458017	305290	80523.4	156913	192685	228906	208891	314415	124074	271878	229981
K03073	secE; preprotein translocase subunit SecE	72679.1	113959	93074.3	152335	71606.4	109380	73968.6	122960	294374	64817.6	81513.4	59365.1	85325.9	208126	207658	247649	130293	190590	51023.7	111583	109623	114790	107018	105512	193212	161963	140660	327100	366361	349830	94023.2	327201	243012	207829	278574	280485	252057	450734	296170	78412.8	153291	189342	220018	208030	311558	123830	270443	228710
K03076	secY; preprotein translocase subunit SecY	72839.2	114966	94238.2	153037	71659.9	110003	74290.2	123213	298083	64947.1	82781.5	59606.6	85518.8	212673	209087	248861	131226	191802	51276.6	121762	111795	115413	107635	108811	193926	162683	141178	330249	367266	350367	97333.1	327953	245574	210354	279661	293287	252438	454717	304775	78498.7	156836	192625	228415	208563	313674	124073	271789	229960
K03110	ftsY; fused signal recognition particle receptor	72839.5	115135	94700.2	152930	71619.5	109623	74281.1	123147	296100	64896.2	82772.6	59562.2	85466.4	212690	209102	249356	131172	191435	51210.2	122167	113209	115394	107625	108788	193984	162598	141171	330251	366981	350429	97333.6	328608	245686	210190	279531	293248	252434	454374	304789	79201.9	157735	192849	228599	208557	313453	124037	271891	230182
K03308	TC.NSS; neurotransmitter:Na+ symporter, NSS family	99224.6	166335	160261	195667	104491	213839	104178	274640	485267	80946.8	163852	102498	175991	383734	357927	319145	247901	208786	69939	194361	206270	209879	229620	186459	278360	258155	231926	581627	556051	531828	129824	471771	374145	301928	522646	498288	341280	797919	505297	112824	301446	227356	411734	368282	533737	219203	458586	354964
K03495	gidA, mnmG, MTO1; tRNA uridine 5-carboxymethylaminomethyl modification enzyme	72849.9	139892	89209.6	148448	71606.7	109730	74146.6	123391	295795	64303.7	82342.9	59417.6	85403.6	215499	217460	249121	131219	191464	51129.3	121687	111602	115400	107564	108281	193558	162709	141038	330283	365489	387496	97276.3	328263	245397	208671	277992	297840	252224	456250	310240	79144.1	156983	194359	228549	208704	323383	124344	270499	230183
K03550	ruvA; holliday junction DNA helicase RuvA [EC:3.6.4.12]	72797.5	114986	91762.2	152893	71314.5	108956	74407.1	115009	295197	64879.2	82525.6	59551.2	85421.4	211590	214088	248182	129860	191236	51127.2	124382	111766	114828	107394	110209	193731	162723	140405	330081	360662	349729	97401.6	327502	245495	211252	279390	291536	252396	453854	308543	78241.9	153422	192606	228918	208254	314269	124328	273274	229412
K03551	ruvB; holliday junction DNA helicase RuvB [EC:3.6.4.12]	72828.5	114964	94052.2	152909	71619.5	109974	74247.1	123144	296078	64896.2	82722.6	59563.2	85448.4	212585	210826	248763	131274	191419	51216.2	121747	111892	115400	107600	108494	193846	162561	141150	330491	366973	350326	97323.6	327837	245741	210182	279524	295220	252412	454311	304778	78480.9	156773	192655	228386	208631	316960	124366	271767	230011
K03555	mutS; DNA mismatch repair protein MutS	72832	115113	90222.7	148661	71611	109854	74207.8	123081	296028	64309.1	82370.1	59411.6	85386.6	213323	211286	248741	131169	191415	51158.7	121753	111070	115360	107561	108404	193826	162395	141028	330076	365449	349167	97295.8	327793	245548	208683	278135	293121	252284	454623	306720	78470.1	156416	192632	228201	208472	315524	124020	270851	230154
K03570	mreC; rod shape-determining protein MreC	72828.8	113772	90190.4	149473	71603.5	109760	74086.1	123123	296051	64293.1	82679.4	59396.1	85383.7	213362	211169	248741	131017	191415	51138.2	121638	110922	115349	107560	108388	193828	161943	140996	329293	365559	349195	97257.9	327795	245253	207519	277813	293200	252293	454352	306435	78471.6	156395	192561	226069	208394	314621	123846	270850	230111
K03595	era, ERAL1; GTPase	72827.8	113627	94040.5	152905	71619.5	109959	74232.5	123143	295976	64860.2	82704.2	59560.9	85448.4	212561	210811	248759	131243	191418	51214.2	121747	111840	115387	107598	108478	193844	162547	141147	330248	366970	350326	97300.6	327836	245741	209773	279514	295201	252410	454273	304702	78480.9	156773	192632	228142	208508	316856	124362	271746	230011
K03631	recN; DNA repair protein RecN (Recombination protein N)	72828.5	114964	94052.2	152909	71619.5	109974	74247.1	123144	296078	64896.2	82722.6	59563.2	85448.4	212585	210826	248763	131274	191419	51216.2	121747	111892	115400	107600	108494	193846	162561	141150	330491	366973	350326	97323.6	327837	245741	210182	279524	295220	252412	454311	304778	78480.9	156773	192655	228386	208631	316960	124366	271767	230011
K03696	clpC; ATP-dependent Clp protease ATP-binding subunit ClpC	63096.2	86834.9	85452.8	144763	69550.5	108599	53374	112692	282114	58541.3	78241.8	59184.7	83333.1	205095	203954	218239	125863	185975	50406.2	118954	109340	112369	101338	108109	180025	158569	139055	320093	360458	290593	89503.9	315078	227375	200726	276949	263146	221480	442405	282084	70750.3	152031	186939	216967	198704	300995	119035	257457	217556
K03978	engB; GTP-binding protein	72821.8	113605	90310.2	149508	71613.5	109875	74223.1	123120	295898	64297.1	82610.2	59418.6	85373.7	212450	209051	248741	131025	191374	51176.9	121747	111663	115358	107581	108403	193837	162244	141043	329938	365711	349203	97265.9	327787	245186	208302	278928	291827	252334	454159	304614	78471.6	156416	192554	227855	208346	313194	123938	270909	229931
K04068	nrdG; anaerobic ribonucleoside-triphosphate reductase activating protein [EC:1.97.1.4]	76472.8	115317	96457.6	153186	72962	112370	53978.5	134069	294157	64774.4	83060.8	59639.8	84810.1	218833	206697	226085	128822	198872	51191.7	131167	115861	120853	108639	113077	181368	166917	143271	322120	374479	342348	91709.4	334240	234064	217316	279769	269396	251395	468454	322032	73893.2	183664	191941	221625	204857	320818	123452	264216	221073
K04485	radA, sms; DNA repair protein RadA/Sms	72735.3	113644	93682.4	151945	71609	109001	74136.5	122957	294937	64805.2	81308.7	59498.6	85380.2	209959	210033	248600	130814	189218	51090	121306	110417	115033	107076	108339	193342	162378	141099	329661	366201	350076	97213.4	327719	245826	208706	271785	291499	252138	451516	306740	78437.4	153514	192583	227464	208028	308083	124014	271079	230079
K06942	ychF; ribosome-binding ATPase	72828.5	114964	94052.2	152909	71619.5	109974	74247.1	123144	296078	64896.2	82722.6	59563.2	85448.4	212585	210826	248763	131274	191419	51216.2	121747	111892	115400	107600	108494	193846	162561	141150	330491	366973	350326	97323.6	327837	245741	210182	279524	295220	252412	454311	304778	78480.9	156773	192655	228386	208631	316960	124366	271767	230011
K07263	pqqL; zinc protease [EC:3.4.24.-]	25734.6	98610.9	57659.2	125694	101763	105276	62324.1	47604.6	150334	48328.5	27931.8	86927.6	92757.7	91712.2	120054	188431	93538.8	46644.8	75058.6	77213.5	52206.8	96450.4	73206.5	57258.1	162736	93575.1	74423.1	152434	204072	277950	68156.2	133974	190446	135556	37506.4	210842	252796	228127	191854	115644	69009.6	92722.9	100083	205783	154738	140006	190699	206795
K09815	znuA; zinc transport system substrate-binding protein	70373.1	112083	87792.5	139140	68454.9	104761	72043.1	120271	278524	63219.6	75212.9	58853.9	82633.2	203766	198896	220518	126562	189050	50350.4	117006	106074	110331	101104	104999	172775	155938	137805	322325	346055	332562	94676.8	317766	241305	199963	268475	258730	235579	430938	284072	74209.5	148770	189673	215804	196229	291453	119552	271749	216987
K09816	znuB; zinc transport system permease protein	70207.5	111172	85608.5	137708	68400.1	104327	71111.6	120727	276055	63048.4	74467.9	58667.2	82341.4	202178	195315	218763	124108	188413	50139.8	115877	104497	110184	100744	103565	170835	154682	137527	320941	345202	325679	94101.1	316295	238228	199098	266906	254452	235074	429559	276373	72103.8	146578	188426	212827	195143	286456	119168	264843	209042
K09817	znuC; zinc transport system ATP-binding protein [EC:3.6.3.-]	70199.2	111301	85924.2	137708	68389.4	104199	71022.9	120028	276068	63030.7	74285.6	58671.2	82340.1	202162	197065	219362	124210	188418	50107.8	116003	104541	110174	100712	103542	171239	154692	137524	321195	345149	325681	94072.8	316917	238446	199089	266610	256853	235062	429520	276399	72109.8	149327	188525	213016	195229	290024	119509	264785	209134
K09903	pyrH; uridylate kinase [EC:2.7.4.22]	72845	115141	94020.2	152925	71627.5	109980	74257.6	123148	296139	64917.7	82721.6	59563.2	85500.4	213564	211303	248813	131197	191809	51217.7	121767	111775	115398	107604	108564	193870	162719	141174	330268	367033	350391	97351.1	327937	246119	210239	279660	294829	252427	454815	306609	78496.4	156785	192672	228697	208632	315614	124058	271806	230178
K00174	korA, oorA, oforA; 2-oxoglutarate/2-oxoacid ferredoxin oxidoreductase subunit alpha [EC:1.2.7.3 1.2.7.11]	64967.9	147863	113013	246170	61712.4	89791.7	54576.4	40955.4	282153	75983	60465.8	66646.5	61937.6	191056	199357	347506	109948	215798	84481.3	166662	119359	98737.2	55876.9	145331	305261	185226	156360	300101	446400	473356	138157	372366	369660	299179	270123	341410	295367	483260	373188	112184	140416	262061	245824	232792	308504	133661	386777	295325
K00554	trmD; tRNA (guanine37-N1)-methyltransferase [EC:2.1.1.228]	72828.5	114995	94114.2	152912	71620	110100	74256.1	123145	296262	64926.2	82860.6	59576.2	85455.4	214738	213104	248907	131264	191428	51223.2	123059	112435	115410	107601	124417	193863	163346	141385	331078	367151	350360	97698.1	327839	246503	211349	281738	299786	252449	454364	304913	78480.9	156773	192644	253548	208707	315848	124073	275566	230789
K00764	purF, PPAT; amidophosphoribosyltransferase [EC:2.4.2.14]	113639	181993	152832	273182	97180	156092	102380	150820	452120	101868	120564	99783.1	141444	328839	326205	414200	199083	234834	74414.8	206265	187651	148376	151140	193336	354083	261619	238908	529120	595812	557738	156501	459015	366870	343497	333365	450572	380258	750981	462937	141188	249008	276557	337919	297074	472090	186025	348678	373610
K00812	aspB; aspartate aminotransferase [EC:2.6.1.1]	51196.8	165441	113119	242714	93119.4	88210.8	64150.3	47616.3	279544	74883.8	41522	85156.8	97110.9	173788	182828	332521	119565	85068.9	71596.1	154224	109319	106329	63674.9	120180	299150	171566	145820	257565	401629	474809	121702	253139	320827	266500	197900	289342	312978	451330	317835	114473	131036	171673	164158	245946	260321	141561	319330	290166
K00857	tdk, TK; thymidine kinase [EC:2.7.1.21]	36218.5	67575.8	52828.4	121329	50401.7	50162.8	30886.5	37001.4	139204	37974.8	38592.7	43871.4	58911.3	100905	99409.6	161862	63649.7	60611	35894.3	74981.3	55585.5	62085.7	40159.8	58906	152340	95300.6	79846.4	146452	214065	205143	60330.8	133737	127733	133283	98895.2	164543	157128	257313	159536	59127.1	81270.8	84057.6	95964.1	117120	148599	70360.7	144417	147515
K01591	pyrF; orotidine-5'-phosphate decarboxylase [EC:4.1.1.23]	72831.5	139438	97877.2	156299	71624.2	110026	74241.1	123471	296061	65450.5	82771.9	59695.2	85515.1	212927	209062	249286	131210	191439	51231.5	121822	112649	115406	107601	108565	193847	162813	141246	330244	368201	389821	97342.6	328565	245867	211646	280052	294507	252492	455168	304777	78490.2	157954	194468	228656	208577	313408	124101	271688	229991
K01874	MARS, metG; methionyl-tRNA synthetase [EC:6.1.1.10]	72878.6	115110	95199.3	157371	73527.1	111701	75268.6	123877	296209	65042.6	85250.3	59791.6	85915.5	219563	221212	249115	132683	191958	51490.2	122408	114090	116891	107891	140245	194076	165363	142392	333541	368898	350575	97555.3	329730	247182	215627	284504	297031	252817	458791	306713	80510.9	157017	193022	281618	209268	321320	125143	279545	230049
K01929	murF; UDP-N-acetylmuramoyl-tripeptide--D-alanyl-D-alanine ligase [EC:6.3.2.10]	72870.1	140229	96414.3	153681	71636.5	110012	74506.4	123473	296518	64948.1	82854.1	59740.8	85520.4	213772	209189	250413	131540	191902	51350.1	131136	114626	115713	107642	111169	194696	162781	141572	333250	367129	389029	100474	329187	249251	211753	280214	305424	252637	455414	312502	78506.5	159981	197820	235981	208678	314484	124153	272855	231454
K01933	purM; phosphoribosylformylglycinamidine cyclo-ligase [EC:6.3.3.1]	72844.5	115232	96767.2	153534	71625.5	109980	74401.1	123144	296508	64914.2	82804.6	59563.2	85452.4	212636	210830	249292	131330	191689	51303.2	122195	113104	115412	107602	109120	194387	162641	141163	330675	367057	350697	97455.6	328296	248664	210264	280012	296164	252556	454337	304850	78483.9	157300	193207	228896	208657	317028	124390	272685	231140
K02231	cobP, cobU; adenosylcobinamide kinase / adenosylcobinamide-phosphate guanylyltransferase [EC:2.7.1.156 2.7.7.62]	70741.5	109583	82552.7	61261.5	52895.6	107158	72228	108546	254462	58295.8	82460.2	58372.6	87342.6	195796	151471	223842	121786	187945	50745.9	115615	106940	113097	105009	91917.9	135305	155249	139444	304285	233030	214159	93746.9	318682	219136	162424	236187	229447	186860	462418	258769	72094.7	150047	186035	171000	172095	259184	115622	246085	216383
K02338	dnaN; DNA polymerase III subunit beta [EC:2.7.7.7]	72996.1	141003	97564.3	153705	71648.5	110270	76044.4	123541	301893	65058.1	83524.1	59862.8	85742.4	216856	212233	251325	133596	192364	51524.1	137206	114911	115968	107918	112700	194953	165955	142079	334702	367509	393825	100934	330315	249734	212379	281752	309547	252750	456425	321137	80583.5	158904	199498	239799	209366	319284	124882	280519	238333
K02356	efp; elongation factor P	82547.7	116001	94425.9	154027	72412.5	110608	74472.3	124441	297211	65520	86153.5	59579.7	85647.7	217151	210333	250339	131731	198848	51524.2	122235	112658	115811	109568	108837	193960	163189	141228	330336	367864	350554	97431.3	330498	245599	210931	279808	294115	252645	457542	304895	79296.7	159220	192646	228520	208911	313803	124049	272137	230243
K02834	rbfA; ribosome-binding factor A	72819.5	114092	92917.2	152108	71612.5	109868	74094.1	123140	295323	63242.2	81143.6	59493.2	85321.4	211993	208888	245995	130797	191406	51117.2	119426	110430	115285	107336	107860	193846	162212	140911	329870	366787	347803	96510.6	327582	231054	208518	277731	286879	249346	453180	302486	78473.9	156770	191379	224189	208334	310854	123172	263992	228791
K03524	birA; BirA family transcriptional regulator, biotin operon repressor / biotin---[acetyl-CoA-carboxylase] ligase [EC:6.3.4.15]	75122.5	115744	97598.9	156340	73186.5	113627	75666.1	125633	301527	68464.1	89587.9	60012.2	86723.7	219138	216737	252305	134322	192804	51702.2	127356	120945	117451	112117	129232	201568	165413	143817	342421	378899	353067	97927.9	330168	249552	217357	303277	301234	252970	465575	312362	79212.9	161462	196000	259359	211311	319089	125831	277306	232718
K03596	lepA; GTP-binding protein LepA	72825.6	115002	94067.8	152908	71620.8	109997	74441.4	123149	296085	64899.6	83185.2	59697.2	85500.4	212796	214772	248860	131211	191416	51208.6	125261	111835	115398	107618	111236	193848	163634	141179	330845	367137	350567	97482.6	327865	245545	211952	279539	295650	252426	454455	310252	78480.9	156773	192623	229354	208646	314644	124516	273408	229995
K03695	clpB; ATP-dependent Clp protease ATP-binding subunit ClpB	72797.2	114559	93592.3	152110	70698.8	108942	73996.4	122262	284397	63601.2	77875.3	59014.1	83760.7	206118	204757	245438	130428	191260	48220.8	120291	109625	112475	105209	91190	193032	159797	140032	323638	363727	348818	96333.3	327780	244807	207821	272439	279059	241807	450674	304201	78345	156580	192031	201465	207936	308520	119006	266126	229823
K03702	uvrB; excinuclease ABC subunit B	72911.3	115602	96838.4	154592	71634.5	110196	74469.1	123476	296380	64906.2	82879.8	59666.2	85484.4	214596	211391	249784	131988	191996	51338.4	122989	114059	115518	107733	109346	194786	162841	141665	330404	368015	350784	97425.8	328651	247875	210518	279844	296151	252603	455258	307071	79260.1	157497	193168	231122	208660	315706	124438	272404	231025
K07462	recJ; single-stranded-DNA-specific exonuclease [EC:3.1.-.-]	72860.5	139899	91325.1	149594	71614.5	109919	74287.8	123439	296165	64340.1	82833.6	59435.4	85405.7	213885	214832	249487	131358	191447	51206.9	122308	114954	115408	107618	108984	193995	162584	141086	330832	365800	387802	97353.9	328571	246800	208750	280705	297735	252423	455496	306702	79206.8	157406	194831	229212	208783	322753	124683	271254	230574
K07478	ycaJ; putative ATPase	75806.5	116486	97951.2	153688	73366.8	117938	78429.1	125696	309392	65163.2	86693.6	60855.7	87397.4	227038	225245	250952	137490	195301	52212.2	125201	119020	119174	113678	116871	196129	166641	157088	371723	376468	353430	98614.6	332144	248978	214895	286418	304782	254898	491371	317445	81794.9	172570	194138	244491	215076	353986	127178	277888	237285
K08303	K08303; putative protease [EC:3.4.-.-]	168586	231096	185726	305012	144587	221254	110742	242795	589582	131211	167381	125556	171031	428776	410120	499970	265363	513705	102480	244071	232059	232819	213620	219220	389570	325916	282983	667130	762934	699911	197012	783726	498277	412244	555382	587321	532973	919696	609836	159781	316248	470885	462882	416594	624854	248708	546377	460942
K11755	hisIE; phosphoribosyl-ATP pyrophosphohydrolase / phosphoribosyl-AMP cyclohydrolase [EC:3.6.1.31 3.5.4.19]	71733.3	85753.8	81037.1	139472	47102.5	99729.9	52808.9	111454	188763	60890.6	76276.8	57568.4	74818.7	196930	166997	215616	121359	186967	47626.1	118465	108427	74856.7	86424.7	105285	177864	154956	134403	291928	354668	285618	84279.5	312393	224140	192097	267700	242161	195337	432520	257739	68582.1	149862	185538	209234	171832	283156	111362	197615	210045
K13038	coaBC, dfp; phosphopantothenoylcysteine decarboxylase / phosphopantothenate---cysteine ligase [EC:4.1.1.36 6.3.2.5]	72791.3	114183	93073.5	151574	70694.7	108999	73633.6	122910	293093	64257	81486	59251.2	85112.7	209348	204270	248548	129273	191217	50998.6	121396	108949	115133	106924	91283	193575	161683	140074	324466	365875	349933	96481.9	327601	242731	207572	263957	288020	251942	452418	302681	78411	156571	191897	197440	207321	305770	120834	253932	229517
K15987	hppA; K(+)-stimulated pyrophosphate-energized sodium pump [EC:3.6.1.1]	42858.8	108191	72608.2	135908	52837.9	65726.1	54559.2	71101.5	240676	38180.7	32763.3	42328.7	69347.8	159345	166970	182498	90163.1	44762.8	29477.9	84910.3	74811	90200	60440.5	72220	163772	112127	102429	225707	241236	290154	79202	180583	209505	174935	193062	203971	178679	329873	232567	62460.3	112119	97141.8	144084	168033	192828	82061.5	226530	191055
K17828	pyrDI; dihydroorotate dehydrogenase (NAD+) catalytic subunit [EC:1.3.1.14]	63139.1	110792	89316	145614	69669.7	108723	53190	112997	283249	60837.6	78936.2	59243.1	83509.6	205943	196793	221475	125744	185541	50433.2	121216	111246	112586	102061	107118	179783	158925	139430	319264	360454	331205	90073.3	315841	237127	202693	277866	265263	224232	446607	284084	71464.1	152888	189216	218031	198532	296967	119335	261948	218039
K00942	E2.7.4.8, gmk; guanylate kinase [EC:2.7.4.8]	73255.6	115802	93061.4	155752	77808.1	114828	77126.4	139124	299191	66028.6	87562.9	61121.7	86739.4	218455	219252	249270	140542	191641	53171	139184	116148	119306	116448	111507	194685	176845	149698	343483	410896	373579	99753.6	333137	246302	214676	281239	299732	253186	470160	315799	84637.9	158812	193600	230079	213636	354224	126050	275814	233419
K00962	pnp, PNPT1; polyribonucleotide nucleotidyltransferase [EC:2.7.7.8]	72813.4	115000	94013.6	152886	71335.9	109984	74435.9	123142	296016	64884.7	83128.9	59688.7	85482.4	212781	214764	248836	131204	191274	51204.8	125256	111814	115388	107604	111232	193828	163626	141174	330836	366793	350560	97479.6	327793	245525	211936	279478	295628	252416	454402	310247	78474.9	156766	192619	229334	208642	314446	124514	273388	229987
K01775	alr; alanine racemase [EC:5.1.1.1]	84040.6	143373	101496	154470	73435.2	114220	76193.7	126559	299385	66311.1	89990.8	60268.6	90326.9	221944	216021	252604	137093	199192	53272.1	125942	123732	120967	110795	112894	196157	170239	147018	342766	382711	392734	101416	335766	250021	223789	296791	306376	255300	478330	314176	81871.7	167679	197569	243915	213362	329789	126909	278414	239050
K01810	GPI, pgi; glucose-6-phosphate isomerase [EC:5.3.1.9]	72915	115097	95627.2	155971	73209.8	110344	74400.6	123308	296811	64924.7	83848.6	59573.2	85744.4	218157	212317	249313	131781	194011	51373.7	122412	112732	116678	107885	108900	194219	163557	141646	330638	367620	350733	97441.1	330023	247249	210304	279806	296169	252705	455676	305335	80540.4	158345	192967	228592	209000	317567	124391	272307	230674
K02340	holA; DNA polymerase III subunit delta [EC:2.7.7.7]	72922.5	115128	91151.9	153582	71354.5	108641	74298.1	115040	295500	63988.2	78639.9	59175.9	83956.1	211367	208699	245564	130038	191239	51162.2	120871	111835	114424	107369	107450	194383	161426	140479	326654	360951	349743	97312.3	328243	245658	209334	279404	277268	229410	454319	303464	78202.2	153441	192560	227788	208092	312419	119624	271461	229364
K02358	tuf, TUFM; elongation factor Tu	82668.5	118465	108130	162871	74601.4	114483	96041.1	133715	327793	88552.6	93215.8	60679.9	89369.2	225134	225002	307559	139851	198482	57178	127855	115839	122464	111410	114678	209160	170430	145097	346443	381991	372902	104730	342887	267992	225961	287208	341963	292412	469087	334214	86644.3	164838	196306	243184	219984	338481	136149	282617	243613
K02823	pyrDII; dihydroorotate dehydrogenase electron transfer subunit	63145.4	110917	90626	145880	69390.6	108595	53256.8	112996	283458	60840.2	78902	59239.6	83486.1	205948	196783	221731	125675	185548	50474.8	121435	111777	112568	101857	107416	180048	158909	139296	319327	360216	331384	90137.3	316036	238585	202715	278057	265723	224298	446546	283901	71465.1	153146	189492	218198	198516	296778	119281	262397	218602
K03043	rpoB; DNA-directed RNA polymerase subunit beta [EC:2.7.7.6]	86071.5	154253	95504.7	168344	71633.5	110505	76919.1	123311	351508	65503.2	83401.1	59788.2	88255.4	239639	218777	286382	133810	213014	52020.2	143639	126790	118299	107985	122517	199654	231999	144158	358122	383092	380578	129876	396795	271130	250918	282365	339088	254878	492719	373627	79154.9	198656	251189	237355	211083	365478	125232	291774	304767
K03070	secA; preprotein translocase subunit SecA	72839.2	114973	94279.2	153074	71659.9	110126	74291.2	123213	298083	64947.1	82859	59617.6	85518.8	214435	213038	248863	131269	191803	51283.6	121792	111850	115480	107635	124251	193929	162897	141183	330888	367336	350406	97334.1	327953	245576	211464	280874	293289	252439	454798	304854	79842.7	156838	192631	252963	208569	314292	124092	275450	230061
K03101	lspA; signal peptidase II [EC:3.4.23.36]	77067.4	116971	98956.9	155512	74383.2	120552	79513.9	128126	313564	65354.7	94402.9	61903.2	89749.4	236292	236966	253282	142916	193548	52617.8	131958	131486	120709	125134	120769	199171	174916	163168	392776	384319	355179	101090	334564	249973	218011	289620	318840	255314	516934	331136	84127.1	174433	194775	251308	220686	361386	128847	283470	240527
K03553	recA; recombination protein RecA	72831.5	139507	94436.2	155589	73193.5	110019	74458.1	123490	296089	64907.2	83257.6	59697.2	85679.4	215245	214998	249558	131230	191427	51224.2	125387	112802	116415	107646	111264	193865	164353	141616	330851	367240	388960	97496.6	330303	245547	211956	279556	295660	252464	455641	310629	80490.9	157634	194470	229432	208760	315155	124535	273443	230030
K03572	mutL; DNA mismatch repair protein MutL	72832	115277	91935.7	149135	71614	109780	74632.8	123086	296242	64307.1	83282.1	59552.6	85457.6	212602	214839	249163	131204	191406	51219.7	125689	112583	115418	107574	112227	194203	163374	141036	331347	365684	349785	97624.8	328122	248432	210504	279303	295547	239372	454373	310296	78475.1	156676	193497	229761	208511	315245	124484	273986	230737
K04077	groEL, HSPD1; chaperonin GroEL	72825.5	115076	94136.2	152921	71747.8	110170	93712.5	123183	296240	64902.8	83230.2	59698.9	85540.1	212867	214827	248892	132146	191417	51215.9	125369	111969	115506	108313	111363	193881	163636	141234	331124	367139	350571	97522.9	327865	245547	212054	279585	295749	252430	454495	310454	78480.9	156883	192624	229356	208686	314648	124642	273422	230000
K06881	nrnA; bifunctional oligoribonuclease and PAP phosphatase NrnA [EC:3.1.3.7 3.1.13.3]	63123.2	111981	85377.2	144888	71233.5	108757	53510.7	113001	283276	60656.3	79938.7	59251.4	83642.4	208191	208205	221672	125956	185505	50422.9	124485	110126	113580	101888	109777	179664	160366	139646	320121	359547	330236	90271.3	316164	237891	203342	277512	267557	224191	447009	289813	72743.7	152430	189056	221139	199085	301436	119950	264749	217954
K07456	mutS2; DNA mismatch repair protein MutS2	63125.1	110576	85141.4	141356	69657	108531	53247	112940	283157	60587.3	79136.8	59104.7	83414.2	205648	204011	221387	125985	185524	50390.7	120965	109463	112539	101818	106917	179629	158533	139122	319364	358970	329910	90061.1	315693	237898	201105	276634	266789	224098	446418	283853	70732.2	152395	189064	219706	198760	303125	119763	262933	217959
K13789	GGPS; geranylgeranyl diphosphate synthase, type II [EC:2.5.1.1 2.5.1.10 2.5.1.29]	63129.7	111986	86440	141625	69660	108525	53329.7	112943	283364	60595.3	79173.2	59101.1	83418.2	205693	203258	221650	125894	185564	50424.7	121186	109905	112546	101819	107230	179902	158565	139748	325502	359007	330094	94489.1	315925	239160	202832	276875	265240	224170	446472	283916	70733.2	152658	189310	220138	199001	300039	119436	265419	218459
K13993	HSP20; HSP20 family protein	58690	78554.6	56834.9	135879	51967.3	58336.3	53782.9	34925	148077	72572.2	47893.7	60204.4	61554.7	124277	132649	231873	88965	319774	36781.2	102055	72821.2	65997	36359.3	71412.1	155366	111457	88205	194515	286967	237261	81851.6	393550	196696	183131	246773	205449	229173	308587	208457	64121.5	111727	271330	155657	130208	212683	107104	226279	153166
K17759	AIBP, nnrE; NAD(P)H-hydrate epimerase [EC:5.1.99.6]	72853.2	87635.7	86067.5	142670	69775.6	111284	72733.6	114525	282127	60816.2	83918.3	59153.7	86629.2	202368	204275	222046	127225	192264	51565	121151	108634	116793	103037	105742	179635	161824	140970	321098	365954	293623	95818.8	317361	228369	202646	281597	247458	239744	457453	273082	71564.3	153151	188902	214379	196956	282992	119192	262742	222414
K18682	rny; ribonucrease Y [EC:3.1.-.-]	63116.6	110973	83350.5	142212	69354.5	107655	53301	104844	282420	60633.3	78824.3	58971.1	83360.4	205640	203843	220795	124572	185360	50327.9	120395	111384	111977	101645	106331	179667	157850	138444	318775	353106	329302	90049.3	315428	238535	200749	277359	262614	224137	446281	284031	71215.7	149179	189266	220017	198569	301495	119287	263101	217749
K18707	mtaB; threonylcarbamoyladenosine tRNA methylthiotransferase MtaB [EC:2.8.4.5]	63099.2	109690	83818.3	140676	68672.1	108544	72293.2	112778	279897	58612.1	77537.4	58937.2	83220	204007	204981	218447	126370	185317	50220.2	118637	108361	112410	101328	106331	179527	158019	139454	325415	358385	327376	93638.3	315327	223369	201150	275554	258779	221051	444889	281555	70701.4	152318	187765	215667	198932	296922	118561	258895	216722
K00058	serA, PHGDH; D-3-phosphoglycerate dehydrogenase / 2-oxoglutarate reductase [EC:1.1.1.95 1.1.1.399]	93528.9	105456	132395	166606	79346	142202	108842	156900	317533	105911	110131	72888.1	96911.2	262001	258076	345968	176294	324689	54003.4	149107	157160	129138	136472	152985	211363	188519	191580	469729	458987	362556	124655	466144	378216	261077	472974	360941	280382	579154	393098	90475.2	189192	291018	317524	269505	422306	163015	390294	262206
K00175	korB, oorB, oforB; 2-oxoglutarate/2-oxoacid ferredoxin oxidoreductase subunit beta [EC:1.2.7.3 1.2.7.11]	64955.9	147667	113009	246169	55838.2	75925.7	54568.4	37736.4	282121	76454	59400.8	62093.5	61938	190086	197139	349728	109927	215775	71609.4	166653	119346	98475.2	48106.9	145267	305258	185058	156343	300075	446360	473309	138135	372353	369106	299162	270085	339825	295366	482939	371338	112184	140415	262007	245529	225920	306319	125748	386742	295099
K00609	pyrB, PYR2; aspartate carbamoyltransferase catalytic subunit [EC:2.1.3.2]	75699.5	113169	102347	147221	73628.5	112803	77703.1	141806	293390	64683.2	84442.6	59354.2	87822.4	225729	218399	228204	133065	190834	52996.2	121279	118496	122846	109353	109102	181456	165834	142393	338090	370865	342126	94745.6	362764	241743	206586	278848	273147	254918	490995	287973	72041.9	177615	193479	227221	211138	304532	121459	270628	235721
K00788	thiE; thiamine-phosphate pyrophosphorylase [EC:2.5.1.3]	106021	197674	160463	279248	123246	185377	152418	220684	529576	119960	126976	129184	191429	339413	354537	454423	244040	241973	78197.2	244308	178206	179588	180039	189868	356278	276247	231710	510048	644489	628507	173222	504550	491741	359549	326081	469775	390723	751535	529863	140423	257748	289158	301194	380366	468012	229470	384110	394190
K01142	E3.1.11.2, xthA; exodeoxyribonuclease III [EC:3.1.11.2]	70017.5	115744	86954.3	158828	69495.3	106711	88993.7	95659.1	298514	66928.1	80470.7	59236.6	82389.4	187450	194682	269529	127159	191895	49193.7	120988	109722	107818	101955	90099.8	206487	156234	136351	315412	360565	358778	101726	292323	238895	207502	273598	289322	249972	415644	304643	84936.9	136098	191680	190158	200384	300455	125161	265707	224135
K01358	clpP, CLPP; ATP-dependent Clp protease, protease subunit [EC:3.4.21.92]	78395.5	117302	106336	165643	78499.3	125476	81652.7	128674	324222	66364.4	93177.4	62006.5	89975.7	236835	242437	253937	143064	194248	52755.6	132094	133466	125294	122258	119722	201464	176689	167575	393090	392110	355631	102682	338321	253132	220796	310948	332425	256004	528520	330122	86559.5	180169	195115	260660	220912	374418	130578	284855	242470
K01424	E3.5.1.1, ansA, ansB; L-asparaginase [EC:3.5.1.1]	105170	188347	116995	284056	71849	106555	65372.6	97718.5	488163	74550.1	79157.3	59772.2	95762.6	313791	285474	441267	137665	239564	53218.9	179614	149560	124661	98197.8	156725	314268	240560	136935	434973	503206	640299	160018	474698	324740	307142	289796	562372	298431	569105	492534	215683	216580	294257	285430	244848	411106	137152	321196	467008
K01872	AARS, alaS; alanyl-tRNA synthetase [EC:6.1.1.7]	92175.9	159676	111689	182208	85257	141250	97433.4	138849	343987	69138.1	122208	64426.6	107689	285411	255783	295791	164516	207430	59596.9	151442	160414	147423	144908	136691	234791	200427	181189	442821	426310	456252	117177	361571	325189	254766	422584	373587	276871	592426	401431	94261.4	205380	210250	316122	278655	406152	145377	381390	294839
K01934	MTHFS; 5-formyltetrahydrofolate cyclo-ligase [EC:6.3.3.2]	74130.5	113289	92109.4	150395	71833.5	110477	74885.9	115444	298621	62376.9	85088.6	59601.2	85298.9	213377	204941	250320	128630	191388	51467.7	125249	112697	113809	105232	111464	198392	161889	141004	329231	368085	351289	97153.6	318861	239119	210675	279355	294204	252553	458982	283693	79044.9	156003	193135	221516	204296	299955	120221	272503	231103
K02519	infB, MTIF2; translation initiation factor IF-2	72912.5	115562	98950.7	153757	71943.5	111114	75270.1	131325	298823	65034.2	83842.1	59807.2	85680.4	215075	211633	250365	134406	192019	51516.2	123744	113119	116049	108067	111431	195081	163782	142023	331963	373700	355294	97761.1	329124	247989	211458	280525	299621	252646	455590	310650	81263.9	160400	193646	230992	209563	317049	124506	278639	232400
K02601	nusG; transcriptional antiterminator NusG	74236	116434	100798	156688	71974	111101	75085.6	124509	299719	65359.7	87122.6	59802.6	86026.1	219113	213189	250585	133819	195511	51686.4	127655	118011	116766	109629	115761	199021	164978	142171	333101	371959	353724	97631.3	331124	248757	217427	288084	299197	252677	462301	307636	80352.9	160951	193565	233522	210844	320037	125692	275000	231972
K02907	RP-L30, MRPL30, rpmD; large subunit ribosomal protein L30	72645.8	113446	93690.5	152860	71289.5	107191	73049.5	122490	293780	64389.2	80142.2	59060.9	81775.4	206934	205513	248581	128226	189310	50457.2	121599	109370	113104	106800	108016	193087	159599	137146	323699	359795	349231	94538.6	327128	244914	204537	274048	287552	250348	439087	297896	78374.9	154435	190896	219505	204963	309269	123510	269140	225497
K03530	hupB; DNA-binding protein HU-beta	139507	352498	221360	492285	164679	200513	133569	164603	663607	145002	142828	145755	192056	458454	478997	673938	262148	305049	122761	322213	246225	234283	168083	266572	580654	357438	288853	727131	934513	1.09554e+06	237399	678488	584675	527786	402270	724493	599271	1.03148e+06	680204	266793	332164	397322	447481	447620	644298	263683	583263	599197
K06001	trpB; tryptophan synthase beta chain [EC:4.2.1.20]	41892.5	75675.4	57494.5	116173	54888.5	84862.9	38268.4	46871.9	236447	39199.2	51055.8	46680.7	69518.9	148084	158208	164604	81177.6	52207	39544.8	82706.9	78322.8	85153.3	69485.8	85252.6	158070	118513	113825	268912	231621	213521	72410.8	135575	142266	162828	223544	200951	159454	318185	213177	61450.8	102873	88311.9	162557	137330	214889	99040.7	201278	168331
K06941	rlmN; 23S rRNA (adenine2503-C2)-methyltransferase [EC:2.1.1.192]	73244	119785	101969	161067	72393.9	111581	76399.7	123608	315402	68121.1	84394.3	59836.9	87194.2	227220	220135	277535	136069	194626	52092.8	124788	127055	120026	108021	131833	211196	167871	142692	338685	374672	372690	101277	339009	258268	217952	283519	323802	268087	464748	326572	86483.5	160425	198353	267502	217974	333833	128469	282162	242661
K10773	NTH; endonuclease III [EC:4.2.99.18]	76072.2	116557	98969.8	155130	73968.9	119838	79029.9	126435	304571	65412.7	87289.6	61102.7	87994.9	223744	219864	252666	137703	193878	52181	125428	128631	119481	115210	117971	200212	167140	158769	379495	382127	353652	99157.8	332159	248872	216011	285016	305622	254492	490374	317414	81809.1	166756	194108	244214	215817	344325	126086	280721	236166
K00800	aroA; 3-phosphoshikimate 1-carboxyvinyltransferase [EC:2.5.1.19]	72832.1	115086	95364.2	153171	71629.1	108967	74334.4	123143	296275	64898.6	81989.7	59557.2	85472.9	212611	209072	249020	131191	191389	51250.6	121968	112326	115415	107805	109109	194108	162632	140741	330323	366688	350506	97388.6	328081	246998	210226	279751	293671	237660	454367	304789	78481.9	157038	192882	228682	208580	313412	124000	272194	230507
K01262	pepP; Xaa-Pro aminopeptidase [EC:3.4.11.9]	103850	207964	147521	278600	124768	165104	94622.9	150391	427822	100750	102453	104616	133318	307822	285683	432620	182357	239034	98306.8	198570	163151	172535	145176	173983	344629	248157	211498	488918	577077	601984	156503	499521	386493	341470	302039	418444	408401	725183	443737	136667	239983	280680	288149	316794	429241	193945	379487	369177
K01620	ltaE; threonine aldolase [EC:4.1.2.48]	68602.2	113616	79898.5	150083	39622.1	76104.7	64926.8	72069.9	196440	61752.4	69991.8	51768.6	74205.5	173590	125761	266595	111084	186102	32176.1	118169	100319	61535.3	72510.8	83691.8	199370	143629	121562	262216	340019	351181	89794.1	278724	219302	185389	232470	277811	173163	391494	242342	83412.4	128985	188160	158535	156608	268992	94503.6	195169	212733
K01736	aroC; chorismate synthase [EC:4.2.3.5]	72835.6	114952	94061	152930	71634.3	109328	74261.9	123149	296122	64913.1	81935.7	59559.7	85515.9	212617	209081	248807	131189	191790	51218.1	121757	111802	115422	107811	108517	193869	162610	140743	330252	366685	350340	97332.1	327957	245578	210233	279742	293210	237610	454473	304763	78485.1	156765	192617	228462	208592	313425	124032	271777	229947
K01885	EARS, gltX; glutamyl-tRNA synthetase [EC:6.1.1.17]	59941.7	117357	102117	157997	71124.1	115466	95734.5	119613	297174	61832	88763.3	53954.8	89546.8	220554	217702	252235	132628	70099.6	52238.8	125241	120469	117535	110460	111886	194983	166375	146960	349093	345895	356120	100056	208946	267511	225175	367179	313447	230747	460088	317281	78635.5	157898	113006	248380	215817	329037	130072	322820	237201
K02687	prmA; ribosomal protein L11 methyltransferase [EC:2.1.1.-]	72727.1	114755	89350.8	151208	73176.1	108626	74369.8	123157	294755	63400.1	77705.2	59100.3	84169.2	211045	209808	245796	130543	189169	51072	121285	110156	115383	106934	108176	193343	162068	141420	326925	364959	348858	97233.4	329313	244900	207521	271663	276284	242282	454335	304859	80394.4	153000	192538	227103	207985	305380	119533	270311	229840
K02837	prfC; peptide chain release factor 3	72782.9	88579.3	89099.9	149037	71215	106639	73403.6	122662	294445	62403.1	76252.1	59276.3	84962.6	210196	198465	245975	128405	191076	51021.4	128251	107623	114767	106619	93504	193846	159625	140186	321235	365013	308351	99165.4	326912	228094	194112	243705	292175	249090	448082	304192	78428.7	155419	189568	197420	206686	292030	119836	258041	229640
K03402	argR, ahrC; transcriptional regulator of arginine metabolism	72635.8	84999.9	87043.9	146310	71237.4	107354	51966.3	122749	284132	59485.9	78039.3	58957.4	83062.8	194892	190906	218702	122128	188780	50502.5	116635	103902	111747	105494	103252	177914	155867	135991	305285	357694	290135	87081.9	314917	210929	194092	263974	231933	233969	441190	263735	71477.8	149853	185553	196817	192132	265589	118059	246696	215828
K03439	trmB, METTL1; tRNA (guanine-N7-)-methyltransferase [EC:2.1.1.33]	72829	138449	94100	152154	71608.5	109446	73929.1	123415	295485	63210.7	80074.2	59420.2	85226.6	212088	208029	246700	129654	191408	51131.7	119556	110085	115194	107149	107237	194002	161521	140496	328199	366609	386127	96397.8	328408	229961	202913	272229	285236	249102	452912	301490	78470.4	157858	192870	221104	207614	305066	121659	262327	229180
K03584	recO; DNA repair protein RecO (recombination protein O)	72822.5	114910	93260.9	152740	71524.5	109692	74236.1	122932	286948	63978.2	79162.9	59222.9	83931.1	210517	209048	245666	131001	191022	48703.2	121732	111212	114821	107228	108458	193838	161881	141086	327179	366879	349971	97291.3	327754	245528	209829	279428	280959	242585	453463	304708	78430.2	156597	192572	228258	208266	312089	119268	271720	229935
K03624	greA; transcription elongation factor GreA	96251.9	101040	118228	170018	111786	179291	94877.3	208698	424939	75489.7	116591	96898	150929	305067	293594	264876	203876	195154	63749.5	153498	160169	174524	187372	132244	218926	214543	193116	480825	465436	359690	112983	394042	302567	247712	380296	363702	299068	619312	382762	92605.8	223830	201622	292985	296640	433211	189184	343170	292168
K05808	yhbH; putative sigma-54 modulation protein	72762.9	112975	85846.9	143262	70278.7	108772	53385.6	114136	283182	61302.9	81922	59093.7	83579.7	207003	202200	223025	125999	190748	50591.6	121021	110847	113107	103804	107507	179682	158847	139296	318982	359560	329984	90232.7	319587	237955	200827	277681	265558	237540	446499	284189	71528.1	153571	189057	219930	199054	299684	119401	263353	218122
K05825	LYSN; 2-aminoadipate transaminase [EC:2.6.1.-]	2567.2	11158.1	15999.8	14212.8	4010.45	15628	15125.7	4231.56	34392.6	22908.5	26593.4	2211.59	14421.1	27501.5	25273	93192.2	23389	14324.8	7268.73	22764	22239.1	14945.6	7430.52	30478.4	22982	26240.1	14115.8	42804.9	36085.3	68248.6	14918.9	17285.1	104872	36037.7	77611.1	65378.2	30447	56739.9	80595.9	11927.9	22963.6	16795.8	83939.2	50591.2	46933.5	29863.6	67752.1	35507.9
K07460	yraN; putative endonuclease	72617.2	112750	88382.8	145775	69462.8	107944	72560.9	122653	280016	61380.2	80693.3	59198.1	83568.8	203288	203919	222597	126494	188156	50545.8	120546	109434	112410	106237	107191	179050	158786	140397	325890	359462	330776	94750.9	317902	238124	203415	271300	264092	223943	443587	283859	71440.6	150504	188999	220553	198961	292142	119865	266976	218002
K09811	ftsX; cell division transport system permease protein	72776.7	110890	87922.4	145887	70486.1	108995	72393.2	122962	283709	60148	79718.6	59286.1	83664.4	207187	199674	219652	126725	190924	50635.5	118579	109729	112689	106744	106465	180038	158664	140231	325539	360211	328692	94002.9	317279	223786	203235	276666	261190	234484	448446	281744	71524.9	155243	187829	215833	199029	295069	119222	260346	216940
K00057	gpsA; glycerol-3-phosphate dehydrogenase (NAD(P)+) [EC:1.1.1.94]	72723.5	112980	91842.9	146702	70929.5	110114	72652.1	133255	284535	61844.2	81720.2	59628.7	83839.4	205901	204826	223655	128211	190429	50772	121513	110687	115020	107268	108326	179777	160109	141424	326910	367481	331981	94920.6	318659	238302	205408	278654	271080	237580	447313	285907	71767.9	156840	189092	222062	199476	301280	120294	267930	218742
K00297	metF, MTHFR; methylenetetrahydrofolate reductase (NADPH) [EC:1.5.1.20]	66049.6	109093	83827.9	147542	45750.8	93023.6	88632.5	107899	183451	60050.2	74027	55951.9	71189.4	197687	177862	236810	117421	192827	45401.1	122867	104206	93112.8	83307.1	111443	175341	149085	130956	318941	360469	334761	91930.7	353390	247321	210039	239943	238003	190522	471471	262170	70743.3	160222	190909	204177	168100	279513	106133	247287	192516
K01489	cdd, CDA; cytidine deaminase [EC:3.5.4.5]	72945.7	110625	85664.5	143841	71398	111836	55018.4	122466	282629	59695.2	79081.1	59945.2	84051.6	209539	201220	219723	127432	191932	50292.8	117595	102211	112531	105766	94324.1	177805	157492	150360	347388	356085	327395	89020.3	320064	225079	197426	251559	258342	220657	449121	286494	73525.6	153940	188110	191493	202129	317164	118679	249626	216800
K01809	manA, MPI; mannose-6-phosphate isomerase [EC:5.3.1.8]	51663.4	94768.2	60747.2	126137	53783.2	68748.2	34845.1	58510.3	150711	44641.9	49242.1	52479.8	57547.5	129851	115001	166787	81285.2	190419	36594.8	84960.5	68645.4	67269.1	51129.7	86293.8	161040	108643	100467	201621	259461	250433	66448.2	257652	140011	152458	135127	191973	200364	300357	185098	67249.5	103408	173868	141628	129553	186417	89362.4	151442	149830
K02341	holB; DNA polymerase III subunit delta' [EC:2.7.7.7]	72781.5	113937	92576.9	152608	71285.5	108698	73554.1	122601	295313	63660.2	77236.9	59023.9	83650.1	210758	207971	245158	128899	191378	50783.2	121415	108115	112419	105150	106105	192794	159811	139253	321617	364598	348909	95709.3	327543	243042	207598	264973	275178	241689	450429	302346	78318.2	156540	191860	220161	206586	305553	116455	256983	229435
K03088	rpoE; RNA polymerase sigma-70 factor, ECF subfamily	465313	791381	732577	1.30905e+06	555669	924632	601719	904215	2.09738e+06	414706	689229	503599	740566	1.69065e+06	1.66335e+06	1.76802e+06	1.05648e+06	567286	439226	1.0713e+06	963590	942921	835884	948668	1.72839e+06	1.4509e+06	1.25652e+06	2.74209e+06	3.07192e+06	2.55536e+06	739284	1.74229e+06	1.51378e+06	1.7881e+06	2.53529e+06	2.21418e+06	1.61785e+06	3.92797e+06	2.2662e+06	663093	1348427	955263	1.80009e+06	1.49033e+06	2.56829e+06	1.05264e+06	2.11847e+06	1.92943e+06
K03602	xseB; exodeoxyribonuclease VII small subunit [EC:3.1.11.6]	72825	114947	93530	152919	71617.5	110071	74285.1	123132	296057	64028.7	79422.9	59310.2	84037.2	212716	209079	245691	131152	191416	51204.4	121753	112203	114836	107495	108566	193848	161961	141185	327458	366958	350278	97335.4	327771	245546	210176	279486	281102	242593	454343	304771	78437.7	156775	192577	228536	208468	312679	119794	271771	229952
K03666	hfq; host factor-I protein	23739.9	11944.5	13162.1	17223.4	6147.84	15816.3	33212.4	16975.9	21755.8	12039	25504.3	11486.5	10346.6	25467.8	32809.4	38952.4	32754.6	142121	3315.87	16744.1	18480	11274.5	13816.2	28901.7	21083.4	21722.2	13411.4	53585.1	53751.9	56565.4	23109.6	140104	81343.1	44303.5	210885	51297.7	59844.4	56395.2	69914.3	9958.84	16611.9	97104.2	92472.1	55830.5	65044.9	41661.5	116380	23933
K04042	glmU; bifunctional UDP-N-acetylglucosamine pyrophosphorylase / Glucosamine-1-phosphate N-acetyltransferase [EC:2.7.7.23 2.3.1.157]	23998.5	38249.8	21054.7	23528.3	7564.05	22494.8	34843.5	18757.8	38094.9	26022.9	35172.8	12851.3	15943.7	39445.9	39502.3	74033.1	37235.1	146042	7316.57	21624.7	27380	16561.4	14355	31108.3	23067.4	27775.6	18798.2	66019.3	66169.3	103054	27824.8	142176	112575	55096.3	231981	81437.7	75716.9	75826	84619	10121.6	21964.7	102394	108272	59924.1	82400.7	48306.5	129686	31993.1
K06180	rluD; 23S rRNA pseudouridine1911/1915/1917 synthase [EC:5.4.99.23]	176331	325936	251459	427778	203927	287696	165487	325362	775837	165487	210105	164367	229345	573628	537169	645367	341345	427427	150161	345742	305246	315768	285347	276515	545770	452102	387400	856884	1.01588e+06	966215	248962	828454	606647	550796	603914	733392	652898	1.27314e+06	760285	217084	439295	473973	516366	544823	824555	317104	659382	644329
K07005	K07005; uncharacterized protein	70619.4	81482.1	88524.3	135405	68630.5	116011	70447.6	100505	370499	48398.9	73690.7	58331.2	93491.3	208628	220424	202310	115680	180260	50028.6	82258.6	90691.5	125941	108937	89562.8	184321	150840	135243	340938	307222	263649	90494.6	301584	162460	184772	268478	276124	222380	434533	258338	125831	138111	184008	191840	166998	233816	119722	230251	282455
K07560	dtd, DTD1; D-tyrosyl-tRNA(Tyr) deacylase [EC:3.1.-.-]	59769.5	114918	97334.7	155759	71527.5	109686	54991.2	118680	286860	59088.8	82762.9	52861.6	85338.2	210568	205711	248713	124606	68343.2	48725.7	121736	111587	115394	107104	108530	193830	162670	140189	320045	338279	350548	86597.9	208955	242543	209519	278338	293748	224948	442760	304726	78486.6	156831	108525	222978	208206	311808	121108	263013	229930
K09825	perR; Fur family transcriptional regulator, peroxide stress response regulator	64211.8	109671	81141.2	148401	69647.5	107155	50494	112904	282190	58244.2	72055.4	58227.6	81057.5	194207	193615	214570	121036	184718	49926.8	115589	106525	111147	102151	99839.8	183146	153653	136298	299442	356198	322819	86207.2	312287	207732	194309	271741	217678	210935	444258	257604	69491.4	158470	186555	197492	191705	266927	113311	240970	214768
K19302	bcrC; undecaprenyl-diphosphatase [EC:3.6.1.27]	60827.8	82653.2	91050.3	146049	95161.1	142357	51708.4	128895	281418	69852.5	94294.6	88466.4	124765	210927	202347	238820	151355	66738.2	64806.3	120441	113701	159230	131990	106000	182490	162604	136679	322408	329037	265517	77976.9	205146	226286	193672	285244	271508	232050	428741	268973	72300.9	156357	98374.4	203234	225461	308754	171655	279863	210327
K00948	PRPS, prsA; ribose-phosphate pyrophosphokinase [EC:2.7.6.1]	80611.1	118111	106427	172608	78697.6	123057	81825.6	131599	324667	67065	94102.5	61942.1	90363.8	235049	237650	257104	145008	194935	53379.7	134015	136964	124367	127035	122860	212544	178096	167278	384494	398186	359136	100168	337639	251662	225198	297802	315389	256546	532768	330019	86666	185046	195361	259749	219412	362038	129442	285012	242696
K00973	E2.7.7.24, rfbA, rffH; glucose-1-phosphate thymidylyltransferase [EC:2.7.7.24]	84799.8	168321	101761	182269	71176.5	104686	76965.1	110633	379318	56429.3	82442.2	53291.5	89091.7	250474	261094	277669	124934	107389	48465.3	163489	123086	115226	104334	109630	198831	249652	142011	345677	349143	453151	123018	283793	206983	240463	216051	459797	201174	486135	449658	394504	208881	181688	228874	178503	389168	111501	224185	569872
K01893	NARS, asnS; asparaginyl-tRNA synthetase [EC:6.1.1.22]	55764	105766	68580.4	136542	65008.5	93485.7	46027.3	88474.8	178688	43056.1	73436.6	51124.7	71311.1	176478	148617	176373	103993	64463.9	43787.7	110060	103337	91236	84865.5	81835.6	174015	148071	130056	273846	307185	283822	71740.9	152697	163495	176955	263614	244169	179936	380485	232595	70582.9	129944	96142.5	163160	152069	280986	105811	212768	192615
K01952	purL, PFAS; phosphoribosylformylglycinamidine synthase [EC:6.3.5.3]	85920.4	117338	96659.5	154045	72258.3	110894	112986	127519	297637	72497.9	85206.9	66715.7	85707.4	213848	217376	251936	139480	315181	51375.7	124327	114299	115601	108198	109755	194196	163141	143199	348799	397797	353136	113327	447453	264866	216057	287524	304890	283083	466886	307437	79199.9	157073	278325	240171	212474	323627	127991	294081	231803
K02226	cobC, phpB; alpha-ribazole phosphatase [EC:3.1.3.73]	72820.7	106813	82224.5	140516	51991.6	110761	72133.6	106749	275056	58856.5	82909.7	58707.4	89801.4	201883	158873	218368	129567	189606	51571.5	110533	108665	115403	99306.9	102308	178649	162244	145678	319795	362516	325790	96331	316619	211831	200241	247614	224782	187599	462320	266290	70221.5	149384	188993	204589	175480	264312	128923	242287	211697
K03168	topA; DNA topoisomerase I [EC:5.99.1.2]	72757.8	111936	90584.5	146904	70576.5	108935	72736.5	122982	284043	63191.2	82250.2	59361.9	83853.4	207894	205318	223196	127269	190973	50796.2	121238	111334	112922	107038	107621	179960	159291	140589	325943	360778	331413	94900.6	318538	239844	204422	278733	269195	238698	447703	284953	71544.9	154405	189348	221175	199173	301617	120167	268539	218681
K03320	amt, AMT, MEP; ammonium transporter, Amt family	72483	85606.2	83373.3	149792	67088.3	114581	71906.2	132904	282101	74891.7	77333.9	84696	125263	200253	201502	266327	158673	186633	37671.2	118672	104232	99304.3	106611	102822	190135	157998	138466	306647	368369	289928	98089.4	326544	263948	205038	262158	233137	214993	444830	264253	26566.5	154175	185825	196807	212642	273751	152876	202699	177731
K03496	parA, soj; chromosome partitioning protein	133034	210310	254533	340087	172492	293457	207449	292527	609999	150771	208164	175012	275316	492632	477460	594446	352929	147892	126173	283644	266449	252421	280784	265071	505558	366480	393855	838356	804791	676550	211389	488672	575828	513661	719874	645956	543571	1.21232e+06	676759	167483	409271	237076	542580	492315	709148	359293	533413	497094
K03536	rnpA; ribonuclease P protein component [EC:3.1.26.5]	72750	112943	89059.7	146213	70568.8	108794	72626.1	122940	283674	61783	81655.6	59351.6	83817.6	207679	205180	222932	127066	190910	50739.4	121017	109904	112903	107278	107232	179684	159186	140531	325883	360699	331197	94821.4	318290	238246	204347	278440	266545	237516	447457	284112	71535.7	154018	189094	221358	199110	300924	120077	267703	218113
K03565	recX; regulatory protein	72718.8	112618	92163.9	151991	71605.2	108231	73913.1	122986	294188	62335.8	75188.6	59218.2	83822.1	208535	202287	242864	130274	189183	51011.9	118969	109435	114407	106658	107460	193353	161356	140323	326885	366275	347579	96466.9	327393	230960	207515	277034	273703	224456	449929	302248	78431.9	153510	191272	222212	207758	307026	118845	263581	228697
K03629	recF; DNA replication and repair protein RecF	72749.5	112136	88246.2	145837	70566.5	108859	72521.1	122971	283049	60178.2	80315.6	59300.2	83691.4	207202	206765	220170	126876	190918	50669.2	118696	109341	112819	106709	106689	179687	158961	140345	326007	360567	328707	94047.6	318051	223978	203078	276688	262744	234472	446339	281807	71529.9	154139	187904	216544	199161	301476	119523	260023	217025
K03816	xpt; xanthine phosphoribosyltransferase [EC:2.4.2.22]	63102.1	107901	89491.8	144692	69343	103359	50734.5	112456	282176	58082.1	73097.9	56569.2	82318.5	193448	169016	215116	116868	185397	49463.5	107091	103488	109498	100349	100556	177906	151794	133277	292460	354568	327794	82392.3	313304	210832	181987	241797	218147	233449	441194	249949	70724.4	153127	184507	177867	186934	257948	113490	238863	215454
K13747	nspC; carboxynorspermidine decarboxylase [EC:4.1.1.96]	49051.3	77726.7	74598	135627	59777.9	83689.9	47040	81344	249662	47821.9	62059.8	55328.4	74365.4	152093	176834	183581	107066	183636	42592.8	115742	82326	86856.7	86249.5	97861.8	172420	132502	122808	255159	328479	280436	83364	302155	209621	176866	158742	202344	210528	392102	255286	66349.9	116568	183069	172153	179578	233184	97380.7	204784	181107
K01534	zntA; Cd2+/Zn2+-exporting ATPase [EC:3.6.3.3 3.6.3.5]	77758.8	114930	55656.5	161609	73778.8	114292	48744.6	123290	306486	49679.5	87780.5	57662.3	89767.1	216140	199661	192110	131370	196112	36930.1	131217	127168	121512	116053	117111	130708	170603	84730.8	328905	360014	358069	97582.3	333924	250139	198897	331703	290289	176798	382268	299213	81925.9	174160	195948	230772	195602	310974	124935	267386	237790
K01895	ACSS, acs; acetyl-CoA synthetase [EC:6.2.1.1]	26254.7	65139.2	51266.1	115718	28479.3	47962.8	66658.6	25778.4	132619	37477.7	37430.8	41590.1	53624.9	82184.2	101763	158677	60916.3	48415.2	34850.3	74133	52132.2	59047	30542.5	70536.4	150099	96856.1	76677.5	142596	204679	205279	63758	123675	120077	139523	95658.9	142572	121256	239303	139957	56068.5	75458.1	83839.9	112710	87062.3	133618	80065.5	141949	139366
K01940	argG, ASS1; argininosuccinate synthase [EC:6.3.4.5]	72882.5	114893	93676.7	152388	52723.2	108966	74248.5	123023	295823	64845.5	81705.7	59113.6	85310.4	212428	209271	249036	131219	188348	51191.5	121793	117886	86190.6	104657	108670	195059	162071	141091	331518	366675	348470	97226.4	327805	246071	209673	271667	291025	209006	454062	302351	78939.2	156380	192153	229496	184353	305261	123680	220693	223650
K01951	guaA, GMPS; GMP synthase (glutamine-hydrolysing) [EC:6.3.5.2]	94526.2	163248	101799	174609	73022.1	114990	100316	119900	369575	66670.2	96824	61384.7	91696.6	276461	276462	312007	141705	220314	53915	179049	152780	124564	117285	142901	209389	245190	152916	441140	408078	400158	153189	445399	294460	278401	295205	402722	257278	572008	416251	83590.4	225365	262106	266831	221739	405419	127505	321488	319585
K02040	pstS; phosphate transport system substrate-binding protein	116537	174994	101001	267570	72643.2	109492	77574.4	114337	393473	69921.5	92068.6	60006.4	88798.4	256792	258343	317055	135402	235041	50159.1	185428	149383	120601	104680	144670	252759	237616	142942	417120	528474	542128	149777	449729	304490	298579	304941	387408	246654	544315	405330	134633	220429	269338	252395	211993	372668	127728	314165	356886
K02500	hisF; cyclase [EC:4.1.3.-]	72943.2	90068.7	90742.6	152342	52778.7	111349	75358.3	114515	296866	64409.2	80587	59261.9	87364	217021	212604	244984	133857	190270	51849.4	121461	112048	87107	101666	107484	193923	163984	144420	333503	372824	310841	99653.9	325398	245363	214665	276591	283514	200990	465222	308357	78035.1	155348	191887	235690	187856	308194	119625	221208	227562
K02914	RP-L34, MRPL34, rpmH; large subunit ribosomal protein L34	72659.3	113642	92606.6	151666	71287.5	108476	73789.9	123016	295372	64756.7	81310.5	59317.8	85375.7	211046	207510	247145	129819	191237	51053.6	112400	107136	114886	107296	105630	192477	161092	140020	322495	366298	349673	93784.8	326563	242387	208156	278629	279343	237210	453047	295464	77738.5	154487	188670	219583	207199	309575	122591	270187	228457
K03671	trxA; thioredoxin 1	140666	275783	191377	316759	98454	186640	132193	209824	651858	123230	167211	76190.9	133118	466225	489614	555553	229962	270934	89235.4	297812	239179	195759	184794	236747	397606	407538	284531	744785	733885	771438	224687	643836	476692	463168	581073	710089	424041	984566	730460	266646	353688	370094	451712	349105	694750	196533	512707	632348
K03744	lemA; LemA protein	37756.4	105649	70685.7	134215	49681.5	47967.8	28323.6	46218.3	190282	40207.6	35850.5	43706.6	54451.1	123422	145960	204584	67498.4	52982.8	41961.4	109281	65917.5	57180.4	44078.2	72498.9	168163	106968	80710.9	150076	227432	314203	68399.7	134646	192896	154370	61970.6	259233	167060	263372	230966	119681	85328.7	99161	113840	150043	182809	76424.1	167906	224526
K08309	slt; soluble lytic murein transglycosylase [EC:4.2.2.-]	23748.4	10915	10035	15499.4	4823.34	15945.3	31405.9	17769.1	20018.5	22673	27274.5	10598.8	13201.5	24372.4	30907.2	44367.2	29736.9	143107	6178.87	17662.1	16130.5	14964	11658.4	27044.2	7323.41	22527.7	15727.8	48481.4	58325.4	41837.1	22972.4	138763	85922.8	35027.8	100106	36134.3	71357	57316.4	74367.5	3024.01	17493.8	93857.3	86526.1	51592.7	50082.9	34300.7	67602.7	17366.5
K12573	rnr, vacB; ribonuclease R [EC:3.1.-.-]	72803.5	113525	89220.9	149248	71353.5	107160	73376.8	122730	295200	63851.1	80329.6	58854.9	84925.7	209471	208495	248347	127881	191377	50622.9	119801	106117	112911	106591	106184	192665	160134	138828	318249	362157	347582	95418.9	327619	238365	202149	192949	286981	251275	451457	301317	78413.6	156390	191424	212370	205295	304843	117149	227788	229305
K00147	proA; glutamate-5-semialdehyde dehydrogenase [EC:1.2.1.41]	72681.9	113838	92590.3	151466	46278.8	94598.3	72797.6	119584	295476	64336.5	79067	54411.5	84690.1	204295	205031	247597	127559	188292	38146.6	121218	107640	84917.6	95426.4	105824	191854	159064	137410	314404	362758	348313	95441.9	325250	234089	205208	272837	274956	207844	451196	284964	78087.1	155282	191411	220311	172019	295396	114391	213192	221867
K00286	proC; pyrroline-5-carboxylate reductase [EC:1.5.1.2]	72991.8	115405	96094.5	152615	47190.7	95955.6	75006.1	120685	300112	65011.8	81814.9	54621.7	85688.2	214145	209300	249392	130969	189564	38452.7	127713	112340	86615.5	97312.6	109258	194094	164717	141855	326711	368061	349881	97363.7	330424	246311	210422	280248	295189	209822	455091	306303	78599.1	158055	192945	230094	177789	312700	115423	220477	229258
K00651	metA; homoserine O-succinyltransferase/O-acetyltransferase [EC:2.3.1.46 2.3.1.31]	72725.6	85012	86802.7	145307	70553	107623	51904.2	113747	282017	62401.2	75538.5	58411.5	81456.2	196015	191090	215857	121921	190654	50396.6	117079	104693	111802	102127	103536	178319	154531	135427	297724	357828	288348	86474.8	316268	210401	194173	262986	220280	225484	443204	260941	71260.2	152682	184472	192255	191517	263141	111992	246673	208564
K00873	PK, pyk; pyruvate kinase [EC:2.7.1.40]	82515.5	114238	93166.7	153221	75232.4	110502	73551.8	132923	285243	71237.1	82860.6	59283.3	83523.8	217931	211302	249255	129206	198936	51226.3	122697	111920	115945	109483	109284	180403	162023	142597	324950	368856	333752	95306.7	329616	253264	205673	284002	260819	228301	456337	287249	76608.6	162861	189405	224719	200512	302701	116273	269632	219911
K02501	hisH; glutamine amidotransferase [EC:2.4.2.-]	72947.2	90045.7	90815.9	152342	52777	111287	75333.6	114514	296819	64370.9	80408.7	59245.7	87330	216984	214321	244984	133918	190274	51855.4	121428	112094	87106.7	101574	107426	193926	163977	144403	333389	372820	310843	99564.5	325397	245541	214217	276170	284987	200939	465034	308361	78035.1	155348	191936	235129	187616	311447	119795	221158	227626
K07114	yfbK; Ca-activated chloride channel homolog	53520.6	185857	107263	240520	129779	104462	45854.8	61897.1	281927	80439.7	39310.5	116075	139896	175174	196066	320169	144373	87857.9	70360.8	150465	97959.2	117847	77872.3	113698	299538	174898	145531	256761	400900	498076	114124	251628	302916	254116	75779.5	343271	375193	459292	318169	168179	143915	170566	159273	284378	262557	173322	237431	335500
K11068	hlyIII; hemolysin III	67329.9	103667	46605.3	60439.8	49819.7	97323.9	31952.9	105882	245250	23962.5	44746.8	54161.1	76059.2	186503	167653	113303	107148	177689	29154.8	102637	91707.8	75125.6	88945.2	79890.1	53055.6	144740	73104.2	294955	189211	190893	81576.9	320449	147602	132380	212013	248187	97185.2	308957	259954	77930.9	145076	184445	150802	122597	275786	106480	150616	207970
K00527	rtpR; ribonucleoside-triphosphate reductase (thioredoxin) [EC:1.17.4.2]	106968	161746	122850	183993	84042.3	138152	72849	169736	393733	71633.3	111470	65103.6	106132	316027	263332	303637	162014	227210	57544.2	168964	160818	148162	139837	147371	213237	264749	182076	465657	445180	413627	140592	468824	287358	285329	319807	387349	293961	644378	449323	89243.4	274392	264968	283229	251966	436355	139265	318321	341187
K00928	lysC; aspartate kinase [EC:2.7.2.4]	102298	180803	117718	284745	78245.3	128643	87777.8	141411	440255	70398.9	108645	64216.5	95458.2	305611	285201	308674	158957	236863	55040	201738	182071	131871	131683	179581	271336	259831	172719	458061	561512	557297	150597	427650	316344	328785	352292	453307	262951	588755	456766	140532	251527	278593	330806	237788	472695	137242	339496	370720
K00931	proB; glutamate 5-kinase [EC:2.7.2.11]	72679.9	113814	92456.3	151463	46277.8	94587.3	72789.6	119581	295416	64334.5	78993	54409.5	84686.1	204241	205027	247593	127541	188274	38145.6	121087	107059	84910.6	95426.4	105620	191839	159016	137409	314350	362751	348273	95414.9	325246	233583	205198	271821	274774	207827	451174	284911	78087.1	155281	191369	219686	171977	295337	114376	213105	221813
K01733	thrC; threonine synthase [EC:4.2.3.1]	86019.5	115635	100685	159255	54011.6	113114	75306.3	127654	308919	73723.1	85316.5	66166.1	86864.5	210304	210535	275044	139660	314857	51708.6	123118	113421	88879	105035	109163	207207	163542	141026	328427	402207	368058	105351	457111	248621	212107	291301	306940	282336	472126	308264	85257.9	160259	280227	240944	189790	315998	131919	238124	235238
K01755	argH, ASL; argininosuccinate lyase [EC:4.3.2.1]	73405	121505	115787	181464	61097.7	110015	86798	123866	393653	77475	82525.7	60651.6	96583.4	249165	221953	454848	146048	190581	54854	124603	115349	93646.1	107080	112614	307074	178761	141706	351204	403058	495212	116841	360141	272264	248005	274514	498780	224070	508545	363569	133821	164372	220221	248587	231440	344448	137975	250245	317771
K01814	hisA; phosphoribosylformimino-5-aminoimidazole carboxamide ribotide isomerase [EC:5.3.1.16]	72797.2	89984.7	90587.9	152311	52450	108761	74168.6	113866	295287	63930.9	78069.7	58764.2	83701	211459	209051	244904	130967	188196	51102.4	121321	110005	84885.7	101071	107017	193600	161065	140418	326989	365685	309763	96873.5	324697	244771	209748	271587	278313	198963	452369	301591	77938.1	155007	190228	227471	184343	304395	119161	218932	223114
K02314	dnaB; replicative DNA helicase [EC:3.6.4.12]	106482	181239	110240	269920	73644	111844	82383.1	128666	438333	73847.3	87405.5	67956.4	90371.3	282442	272672	302213	148351	350825	53203.6	196688	166176	122314	110997	151289	254432	242960	148243	389108	551816	547341	157532	526515	328046	292558	307046	443403	284741	525117	420831	139346	206463	360314	289180	216759	410829	131676	326477	367091
K03469	rnhA, RNASEH1; ribonuclease HI [EC:3.1.26.4]	72747	106409	90474.3	146534	70655	108033	72167.7	122948	288397	66274.6	82573.4	59326.6	85386	205949	207426	237099	125994	191739	49776.4	112494	105913	115071	106981	101428	190462	162268	139797	329811	361057	317299	90846.3	327376	175537	200341	276597	290041	256144	447944	274615	78520.3	154867	188171	213556	176892	309941	122588	238864	222617
K03665	hflX; GTPase	59790	115126	93332.9	152857	71529.5	109722	74257.6	118606	287006	48225.7	79188.9	52496.9	83981.1	211499	210861	217804	125517	68735.5	48707.7	121688	111435	114833	106983	108554	193863	162060	140768	323594	337120	348627	90990.8	208952	228955	210157	279454	282617	215150	443210	306568	78449.7	156628	108555	223078	208476	313798	117013	266018	229336
K03737	por, nifJ; pyruvate-ferredoxin/flavodoxin oxidoreductase [EC:1.2.7.1 1.2.7.-]	72817	114705	89914.6	149734	72920.5	109457	55228.2	115255	282529	89674.4	85587.3	59183.1	84357.1	211256	208330	301591	126626	190405	50851.1	123106	118799	115554	105240	114478	180761	160690	140962	331539	359916	336342	95784.8	325302	295897	203849	286683	276602	226644	452680	287583	75609.8	154227	193909	227545	200153	310587	120663	275382	223499
K03783	punA, PNP; purine-nucleoside phosphorylase [EC:2.4.2.1]	44681.1	77220.6	65789.4	131765	63379.6	89251.4	44534	84995.4	173126	41567.3	65963.2	50730.8	70406.4	167134	147075	170544	103013	56713.8	42962.8	103480	96162.6	89492.1	79267.9	76339.8	169153	145400	129010	263779	307773	240587	70172.9	145919	143455	171877	236834	236499	166050	369760	217926	69118	127522	89385.6	156506	151230	273594	104642	209390	189207
K04759	feoB; ferrous iron transport protein B	118604	140764	141115	187668	114636	237977	97867.8	226970	467167	77697.9	167498	91993.6	132815	382923	369194	282408	236377	343937	95400.2	184801	220141	221978	217814	194013	242407	270768	253487	622680	582630	449066	143631	535986	350867	326501	715628	440439	325087	797249	501975	101258	282519	307945	467544	346049	559231	234558	540727	335309
K06949	rsgA, engC; ribosome biogenesis GTPase / thiamine phosphate phosphatase [EC:3.6.1.- 3.1.3.100]	60015.2	115801	92954.1	151783	73227.6	111304	56201.4	119149	300155	56973.3	82247	53156.2	85886.3	219165	220371	247898	126874	69025.1	51241.7	131735	119253	116660	107384	112110	195508	168270	141430	327728	336791	349919	86968.6	212104	232237	208408	285048	300596	222178	447744	319344	82835.8	158380	110604	227894	212111	323561	123650	260653	237461
K07058	K07058; membrane protein	68314.1	107775	86441.6	145235	69816.4	94953.6	62777.9	116480	281213	45041.8	62067.8	49509.6	74781.4	192818	193759	209226	105888	59848.4	45706.1	109324	98304.3	106700	101307	83356.3	187431	148297	128581	296262	312272	323935	79503.1	207203	151910	174066	194175	286571	216239	396509	268956	130063	143084	100951	152877	165030	286535	97875.5	202866	261207
K17103	CHO1, pssA; CDP-diacylglycerol---serine O-phosphatidyltransferase [EC:2.7.8.8]	57580.4	109875	69875.1	145064	59364.7	74068	61063.7	66205	185334	60759.6	62119.1	51555.3	67542.7	162578	126654	239930	91450.2	183870	44681.9	100645	83749.2	85921.7	68978.9	78026.7	187443	127328	100946	207761	294778	309749	83077.2	271294	227074	166360	82262.1	252689	216773	349094	238246	72282.7	120491	180880	146309	171018	189646	84563.5	194446	199510
K00013	hisD; histidinol dehydrogenase [EC:1.1.1.23]	72808.2	90173.2	90658.6	152305	52449.2	108754	74174.3	113862	295131	63898.2	78040	58763.9	83700	212068	212945	244760	131045	188207	51104.4	120149	110038	84881	101053	106950	193594	160700	140199	327117	365616	309805	96545.4	324704	245056	209712	271551	275506	198935	452714	303340	77938.1	155005	190330	227519	184384	308329	119501	218914	222615
K00145	argC; N-acetyl-gamma-glutamyl-phosphate reductase [EC:1.2.1.38]	72659.8	90467.8	92431.6	152282	52115.5	106212	72991.5	113188	293792	63474.7	75499.2	58261.4	80007.5	206859	207742	244818	128130	186137	50332.9	121468	108056	82721	100121	107860	193425	158247	136319	320753	358621	308905	94118.9	324891	245422	205054	266714	275003	196970	439885	296677	78086.1	154964	188626	219347	180940	302779	118681	216630	218946
K00600	glyA, SHMT; glycine hydroxymethyltransferase [EC:2.1.2.1]	99012	114984	93206.7	152448	71352.3	109933	74325.1	131752	296060	66497.6	82778.6	73044.2	85508.9	212799	210016	220874	142347	440431	51186.2	122040	115024	115414	108334	108078	193973	162717	141986	337964	427000	348927	110065	565644	237203	210170	279084	292655	308346	475988	304870	79670.9	156745	361394	240194	208601	314836	128690	283690	229512
K00927	PGK, pgk; phosphoglycerate kinase [EC:2.7.2.3]	72759.5	107856	90435.2	146389	71065.5	108273	72231.1	123143	291695	63729.2	82678.7	59421.2	85406.4	207149	207388	238594	126097	191162	49857.2	112366	107306	115127	106846	101249	190607	162446	139882	330045	361311	318658	90872.6	326848	189596	201473	277078	290343	251244	450568	274630	78480.9	156767	188206	213878	177073	310012	122677	239211	222530
K01537	E3.6.3.8; Ca2+-transporting ATPase [EC:3.6.3.8]	54775.7	119668	90931.8	152456	76039.1	132841	73360.5	104708	222598	43528.8	104787	59100.3	90502.1	254196	224975	195943	145146	81334.9	50392.4	133447	144754	120078	102598	148882	190086	182492	181668	422452	358603	348763	88889.4	213712	231946	229556	474861	286380	190314	539359	310629	78616.9	177439	115794	297910	230296	403030	141665	318876	229490
K01740	metY; O-acetylhomoserine (thiol)-lyase [EC:2.5.1.49]	131215	190313	180330	284831	114954	203325	146459	251930	563478	107530	152805	110474	167570	408266	389256	399874	244308	365159	86181.3	232712	215655	203295	203064	206033	362210	319934	277156	631477	723782	612384	181895	667754	376627	390146	499512	479422	422673	933586	529328	193471	323841	375078	387713	334366	537499	212008	416194	477585
K01876	aspS; aspartyl-tRNA synthetase [EC:6.1.1.12]	77572.5	115536	111523	153587	77320.5	135341	80148.1	168168	396679	65409.2	91335.1	60808.2	96765.9	251359	270352	255357	145485	191910	54729.7	128008	118282	140064	130398	131078	197380	175985	153746	381076	391643	365517	103599	375244	251811	229261	323451	321913	270846	514960	351083	80661.9	190002	199967	275862	226996	338324	131898	286657	251519
K03072	secD; preprotein translocase subunit SecD	23760.9	36442.5	12656.3	17613.2	5879.92	16486.7	32531.5	17988.8	33086.2	24188.9	29681.2	11771.4	11711.5	28593.9	34077	73085	30888.4	141789	6085.12	20200.7	18735.2	13338.6	13685.3	28279.2	21349.3	23887.3	14301.6	53773.7	58398.4	100322	24639.3	139048	102543	42419.8	142562	64794.2	73362.9	62829.4	79195.9	9909.51	17314.6	99164.2	85713.8	53635.5	59922.7	40594.2	83970	28882.5
K03074	secF; preprotein translocase subunit SecF	23760.9	36442.5	12656.3	17613.2	5879.92	16486.7	32531.5	17988.8	33086.2	24188.9	29681.2	11771.4	11711.5	28593.9	34077	73085	30888.4	141789	6085.12	20200.7	18735.2	13338.6	13685.3	28279.2	21349.3	23887.3	14301.6	53773.7	58398.4	100322	24639.3	139048	102543	42419.8	142562	64794.2	73362.9	62829.4	79195.9	9909.51	17314.6	99164.2	85713.8	53635.5	59922.7	40594.2	83970	28882.5
K06142	hlpA, ompH; outer membrane protein	112690	245304	168294	375540	182302	161837	72926.9	105954	439058	179171	71902.6	174862	192122	276256	258820	654276	222832	386675	126146	239191	158881	201026	124046	190853	470202	255021	220450	388075	674271	761075	201025	622986	675751	403302	91333.9	514396	652903	698098	547054	175805	195539	431700	280908	496530	388739	266578	523349	449877
K12960	mtaD; 5-methylthioadenosine/S-adenosylhomocysteine deaminase [EC:3.5.4.31 3.5.4.28]	26487	21732.1	21421.2	15348.1	7576.28	21356.2	11317.4	29235.8	42516.5	24600.2	23623	12677.2	12276.8	66092.4	39627	76643	39234.6	129246	8727.34	21115.4	39904.9	20176.4	18077.2	36432.8	23624.1	25443	20843.5	99897.3	71554.9	67549.1	25424	140540	125767	51134.4	184216	115623	59484.6	72618.2	104474	12436.1	27221.5	101462	120052	66558	105249	35957.1	129657	55604
K00765	hisG; ATP phosphoribosyltransferase [EC:2.4.2.17]	72752.7	89152.7	89577.4	151101	52025.2	107257	73436.3	113433	285391	63583.2	76196.5	58424.6	83195.9	208340	207930	244584	129017	188024	48453.3	120958	107107	84446	98416.2	105167	193335	160299	139204	321220	364375	309011	95869.7	324464	242078	208080	256050	272447	198382	448179	299091	77823.6	154613	189518	220369	182414	296659	115148	204483	222591
K00930	argB; acetylglutamate kinase [EC:2.7.2.8]	72650.8	90274.1	92427.9	152282	52113.5	106212	72983.5	113188	293760	63473.7	75493.2	58260.4	79997.5	205890	205530	244829	128109	186114	50330.9	121460	108053	82720	100121	107802	193424	158083	136302	320726	358582	308866	94096.9	324884	244869	204960	266655	273461	196969	439470	294836	78097.3	154988	188573	219055	180824	300596	118650	216589	218720
K00939	adk, AK; adenylate kinase [EC:2.7.4.3]	72725.5	114047	93485.2	150406	71619.5	109965	74244.1	123143	294252	64886.2	82089.6	59503.2	85105.4	212425	208859	248761	131003	190238	51204.2	121747	111737	115390	107588	108494	193445	160671	141150	330224	366962	334881	97207.6	327835	245535	210156	274588	277470	252410	453809	289960	26883.9	156116	190538	226348	208532	311497	123993	271536	187429
K00949	thiN, TPK1, THI80; thiamine pyrophosphokinase [EC:2.7.6.2]	63105.1	108539	86860.2	144655	46033.2	93683.8	51559.2	109422	272955	47474.9	71478	53314	81329.5	193604	172941	186994	122082	182312	34622.9	117080	105410	111353	90580.3	103420	178302	155376	135225	300599	357762	326817	86886.4	314417	196870	193725	265691	221252	174118	443029	263984	70687.9	152591	187403	194832	162148	269540	104567	243688	214899
K01163	K01163; uncharacterized protein	58007.1	103117	83552.8	139747	39916.4	68591.9	47448.4	66422.5	200122	50831.8	58383	24820.2	30737.3	171020	149355	242594	77350.8	182040	43106.7	97889.3	95441.4	75518.7	53461	97510.2	185381	133151	124077	265437	306134	315895	82218.4	303948	193622	189813	259512	261541	199446	409280	245260	72700	138378	188847	202241	142676	234073	68562.1	251398	191664
K01759	GLO1, gloA; lactoylglutathione lyase [EC:4.4.1.5]	68186.9	107728	75273.6	143273	37509.7	58477.8	83913.2	65012.4	190851	52110.7	75168.5	22701.6	30567.2	169659	177716	215600	85604.8	195852	30252.3	118625	118675	67669.1	63717.1	89686	178369	141253	131404	288617	342849	331449	87528.5	270702	185286	191553	318046	269430	192165	394860	275683	123138	131382	185465	196262	134580	289572	63926.9	256469	227423
K01955	carB, CPA2; carbamoyl-phosphate synthase large subunit [EC:6.3.5.5]	119585	185583	170130	280391	106055	187608	119360	188793	561525	103047	143301	101360	162443	376246	399117	422256	223622	246799	78859.3	220098	195810	176714	179574	201628	362474	287339	262461	600065	630276	581605	167980	510266	376529	373967	384085	500118	394607	851661	535651	146957	300828	289304	395421	325101	511416	208919	381042	405106
K02518	infA; translation initiation factor IF-1	72725.5	114046	93466.2	150396	71619.5	109965	74243.1	123143	294252	64886.2	82075.6	59509.2	85105.4	212424	208855	248766	131001	190236	51206.2	121739	111535	115390	108216	108487	193444	160671	141172	330223	366962	334879	97207.6	327829	245531	210156	274620	277469	252410	453859	290087	26880.9	156098	190537	226345	208534	312457	123999	271535	187427
K02916	RP-L35, MRPL35, rpmI; large subunit ribosomal protein L35	72725.5	114047	93485.2	150406	71619.5	109965	74244.1	123143	294252	64886.2	82089.6	59503.2	85105.4	212425	208859	248761	131004	190238	51204.2	121747	111737	115394	107588	108499	193445	160677	141151	330233	366962	334881	97207.6	327835	245535	210156	275270	277470	252446	453809	289960	26883.9	156117	190538	226368	208532	311497	123993	271536	187429
K03466	ftsK, spoIIIE; DNA segregation ATPase FtsK/SpoIIIE, S-DNA-T family	60819.1	91243.5	103287	165645	76920	115580	82826.3	120707	301487	61151.4	97285.3	55288.8	92882.9	224077	221886	251291	131876	79687.9	52244.7	131400	127195	123272	111838	129168	200395	174838	144781	348490	349812	319615	97286.3	215856	247186	222767	327963	309617	213253	467626	317238	84380.9	171127	108183	264037	216017	323168	125856	286975	235286
K16363	lpxC-fabZ; UDP-3-O-[3-hydroxymyristoyl] N-acetylglucosamine deacetylase / 3-hydroxyacyl-[acyl-carrier-protein] dehydratase [EC:3.5.1.108 4.2.1.59]	25507	73585.9	54205.7	122214	45457.5	41923.4	22509.7	23078.3	142765	38992.2	23986.3	41666.6	50484.5	91223.7	87133.5	174956	58371.3	41870.5	37490.4	77786.3	51488.7	52428.8	30449.1	61964.2	150972	84602.2	72511	129296	202259	231603	61417.3	123203	181690	130765	28692.5	172808	174493	220724	176124	56075.2	63620.8	85425.2	84048.6	137758	127086	72345.1	146790	144408
K00052	leuB, IMDH; 3-isopropylmalate dehydrogenase [EC:1.1.1.85]	72813.2	90421.7	95255.9	152945	52297.1	108738	74208.9	122665	296208	63932.5	77960	58826.1	83897	211700	207981	245524	130532	188356	51244.8	122045	110653	85060.4	104479	108645	194309	160394	141071	323084	365885	310423	96956.5	326081	247788	209660	271885	277949	199071	452998	300853	78200.7	156033	190154	226830	183476	301958	118379	219242	223934
K00097	pdxA; 4-hydroxythreonine-4-phosphate dehydrogenase [EC:1.1.1.262]	36098.9	71701.4	60561.1	122747	47177.3	48583.6	44414.7	26777	134741	40252.2	25042.8	42636.6	49393.4	93170	103569	166188	62953.9	48889.9	34427.1	75086	59735.3	56379.2	37806.5	65618.9	150632	88955.4	88119.2	171283	204159	205931	61634.7	138864	150352	130581	41709.7	156544	186213	240565	176323	62972.3	72537.7	84493	93224.7	120555	164983	68464.5	132065	142126
K00604	MTFMT, fmt; methionyl-tRNA formyltransferase [EC:2.1.2.9]	85872.6	114824	92887.6	152646	71632.1	109962	74170.1	127455	295856	70689.1	82697.3	66292.3	85465.9	212594	209515	249017	136694	314384	51171.3	121652	111438	115389	107865	108188	193584	162504	141493	334064	396758	350144	103613	447208	247112	210147	279362	292819	279788	465064	304764	78479.9	157339	276453	234245	208597	314061	126344	277146	229422
K00762	pyrE; orotate phosphoribosyltransferase [EC:2.4.2.10]	79726.3	120883	108881	164751	82187.5	138337	86100.1	153341	336118	70450.1	108448	64265.7	93934.4	264350	246925	282263	159881	195533	56660.4	153847	141143	133840	146151	128897	221918	200733	178385	414021	450551	401442	108131	349853	259362	233618	302413	371068	272088	553970	367936	96322.4	185192	200569	269012	241796	419094	135302	293709	260439
K01649	leuA, IMS; 2-isopropylmalate synthase [EC:2.3.3.13]	72992.7	92499.9	96078.1	156688	54086.3	111931	94511.3	123804	297676	64301.2	81298.9	59437.6	84646.4	217515	221392	248442	133845	188414	51388.6	124279	113569	86903.6	105813	109837	194107	163158	144576	340758	366876	314793	102611	329348	262248	220190	289755	289515	201173	461070	308528	80465.2	156491	191890	238891	188470	325072	121811	233605	231480
K01704	leuD, IPMI-S; 3-isopropylmalate/(R)-2-methylmalate dehydratase small subunit [EC:4.2.1.33 4.2.1.35]	75818.2	117738	101239	168357	54593.1	112296	76520.9	135149	315780	64783.5	83325	59437.1	86185	222392	218520	274349	138996	189594	52262.8	127499	116672	91522.4	108903	114565	218940	168376	144725	330012	385240	373181	99770.5	337635	253566	222687	278103	312928	214767	473060	330843	86198.7	171139	196094	238891	194857	319488	123217	224775	244199
K02005	ABC.CD.TX; HlyD family secretion protein	113221	223744	178561	378426	82058.6	109241	80848.4	98144	454267	127962	92502.3	96154.4	122164	335883	310725	575171	178294	268054	85531.6	264996	184275	116700	89582.7	201488	474851	309166	255410	547395	737756	753021	195579	560421	426692	418911	261334	567088	414057	839050	580905	343079	263836	354442	281000	283800	525164	161473	366183	604995
K02238	comEC; competence protein ComEC	99965.9	159439	91147.9	170774	74368.7	117580	86261.9	130449	355611	79520.1	100709	67559.9	98175.9	249108	213069	302075	146033	349093	57285.3	159320	132847	127193	112898	115294	192320	241283	151124	363935	426867	399842	143601	513686	333170	258471	300346	330734	268589	533161	382165	73737.4	207805	335946	244759	239212	355687	130555	336588	305142
K02499	yabN; tetrapyrrole methylase family protein / MazG family protein	19954.8	36923.4	25252.1	11342.6	10634.7	42212.3	23811.9	46419.7	39332.3	20198.8	43826.8	14535	21782.8	80865.8	63228.8	50131.8	48521.4	139537	9790.54	22874.1	35949.7	31823.8	30252.5	39368.5	10993.4	41216.6	43346.9	133780	81490.9	94854.6	28118.4	178513	92972.6	56197.3	230014	84295	63200.7	153868	87880.8	6966.17	47991.2	103372	115283	76979	102003	48052	126052	40995
K03324	yjbB; phosphate:Na+ symporter	112295	160572	116525	175136	111186	184842	96299.5	213733	461148	62842.6	117595	96337.1	153673	338460	311956	262367	204578	220492	62774.3	173085	166625	186807	184302	153169	212174	284893	197088	545264	492450	406652	145374	492198	285461	284454	361624	341351	291114	706937	432082	86082.5	276115	257564	280766	292860	442868	182041	344275	353662
K03650	mnmE, trmE, MSS1; tRNA modification GTPase [EC:3.6.-.-]	72727.9	114209	90074.1	146365	71609.7	109754	74358.6	123079	294106	64317.7	82154.4	59362.6	85060.6	212208	210678	248804	131089	190222	51181.3	121954	112066	115415	107543	109174	193528	160394	141001	330901	365480	333917	97285.8	327864	247164	208669	274115	278918	252580	453715	289998	26877.1	155756	191185	226728	208472	315636	124291	271901	187671
K03979	obgE, cgtA; GTPase [EC:3.6.5.-]	72734.5	114243	93489.2	150406	71619.5	109965	74252.1	123143	294284	64887.2	82095.6	59504.2	85115.4	213394	211076	248761	131024	190261	51206.2	121756	111742	115391	107588	108554	193446	160835	141167	330251	367001	334928	97229.6	327842	246088	210173	274626	279055	252412	454224	291810	26883.9	156117	190592	226642	208610	313682	124020	271577	187655
K09761	rsmE; 16S rRNA (uracil1498-N3)-methyltransferase [EC:2.1.1.193]	72799.5	113517	90973.9	151547	71324	107416	73337.1	122989	295040	63533.7	77150.4	58772.9	83612.1	210425	206790	245251	128252	191389	50968.2	120976	106645	114462	106457	106484	193172	161192	139723	317646	365560	349375	96218.3	327359	237437	204350	199725	274234	241881	452404	301474	78386.2	156481	191274	215402	205221	301866	112678	229782	228999
K15633	gpmI; 2,3-bisphosphoglycerate-independent phosphoglycerate mutase [EC:5.4.2.12]	72730.2	113023	85013.3	142649	63580.3	96089.4	72775.1	110674	280618	62780.2	78149.1	54198.7	82089	205877	204922	219692	126985	190581	37674.2	121220	111378	84972.8	95155.7	108012	179650	158155	140306	323523	358735	330142	94647.6	318141	239825	202997	278283	254473	242724	446172	284399	71448.6	153504	189627	220445	192192	301106	107464	215481	218281
K00067	rfbD, rmlD; dTDP-4-dehydrorhamnose reductase [EC:1.1.1.133]	79568.2	189947	101055	169688	72501.1	114096	82606.6	114528	381637	58572.4	85838.1	53150.3	93498.3	261783	279192	280065	130949	102771	50649.7	179029	135264	123503	108081	124511	203533	249100	159760	394412	365623	436037	126847	287017	213102	256385	201418	406908	205254	535425	418303	192488	221708	184191	232991	184627	410296	112769	229883	409161
K00757	udp, UPP; uridine phosphorylase [EC:2.4.2.3]	44293.8	102583	65072.1	133951	57078.4	81217.5	41227.8	58147.1	168330	42225.7	53406.3	50767.7	60897.4	148202	142062	183282	101309	51460.4	40417.1	110132	100940	69187.3	75586.4	111029	171341	120880	151058	329041	284654	288608	73677.9	139767	203205	171893	200842	193878	172848	355763	228819	15927.8	96231.2	96040.3	178030	176969	299805	103973	226343	124917
K00943	tmk, DTYMK; dTMP kinase [EC:2.7.4.9]	24161.7	40552.1	22451.4	23155.7	8445.43	30700.9	36135.2	34012.9	39606.9	27156	39099.5	13494.9	16765	60661.7	46164	75349.5	42625.1	146374	7771.59	23597.7	31980.1	20079	19326.3	35170.1	24804.9	32699.1	25770.2	81467.3	77012.9	104614	30378.6	143616	122618	63909	238935	123435	76112.9	80866.1	109942	10805.6	26276.6	102401	129471	70400	106606	49718.5	138674	33375.6
K01372	BLMH, pepC; bleomycin hydrolase [EC:3.4.22.40]	30980.2	72158.2	64892.4	129402	71394.6	76124.3	23223	41360.2	138187	57035.8	26774.9	77965.7	92543.2	105622	123782	210642	90208.4	48476.4	49837.7	78972.2	52835	97391.2	54229.6	68763.6	152632	89572.3	73443.3	188159	215057	220514	62072.5	168914	185907	144400	34282.7	178662	189103	270326	162914	59998.2	82331.7	88175.4	88973	162135	151427	123254	185565	142567
K01778	dapF; diaminopimelate epimerase [EC:5.1.1.7]	76524.5	116399	99925.2	155353	67823.1	104684	79397.9	123983	306158	65396.7	88665.2	56397.6	88275.3	220738	222643	254077	136891	194217	38661.9	128828	121617	88726.6	112870	104844	203033	168632	159744	366932	382399	353981	97865.1	333774	247352	211814	277667	302084	254692	500339	322588	82706.8	162969	193855	209998	208941	335691	116732	221106	235241
K01779	racD; aspartate racemase [EC:5.1.1.13]	2468.83	10817.4	8954.92	13986.6	3522.67	14999.4	27270.9	2639.17	24593.5	6412.25	14996.2	3106.42	8401.5	35102	21553	40129.3	23255.7	7240.92	3602.25	13548.2	21682.8	8377	10837.6	15380.2	18845.8	12958.2	23111.7	67639.6	30733.8	54369.3	14988.8	16175.3	71411	28803.4	113910	56847	34338.5	53299.7	73287.8	7755.92	11992.8	11154.1	52289.2	56991.5	66703.3	15995.3	86405.2	28098
K01790	rfbC, rmlC; dTDP-4-dehydrorhamnose 3,5-epimerase [EC:5.1.3.13]	64545.9	127650	98595.4	162098	69845	103027	75769.9	109389	318442	56513.8	82466.4	52105	84614.2	229828	274863	243644	122198	83273.9	47933.3	162657	110842	114525	99822.5	125165	192986	180329	138048	326964	338547	402158	91682.8	224729	192864	212952	164473	369972	217273	449197	381309	240705	178555	125066	239288	177232	351810	107794	229454	368914
K01914	asnA; aspartate--ammonia ligase [EC:6.3.1.1]	55577.2	101989	63645.2	134006	63807.2	82449	44435.2	73221.9	175901	40607.5	67680.1	50460.7	70298.4	153807	144639	171903	97628	63892.9	43131.6	108690	95433.1	87598	80382.1	79135.7	171733	142431	122628	253263	296071	277762	68150.3	150548	135761	167824	237512	196812	176294	374911	201128	69724.4	124972	93321.5	138462	141393	252139	102633	197247	181936
K02073	metQ; D-methionine transport system substrate-binding protein	65294.3	91859.6	64289.5	70750.4	22604.3	58903.8	33950.1	63094.2	133271	79094.7	62125.6	24247.6	32803.8	133594	76760.1	262326	85391.1	285177	22296.7	54543.5	63593.2	52893.9	55535.9	65059.8	88228.1	68941.3	58232	169717	167917	276977	56165.9	310361	268516	105954	263494	225229	191088	211492	265435	39353.3	79732	210102	193487	176399	198666	80800.3	215769	123655
K06871	K06871; uncharacterized protein	130935	146475	141834	176135	91538.3	167229	90869.1	159134	447452	89063.1	134240	73250.8	110590	318900	349368	394480	176854	237091	89090.7	194755	155528	152137	166293	174531	291483	208732	252140	595242	508676	473356	132125	462492	330793	281094	353396	383255	342609	837639	456430	248275	219104	220383	318098	280611	451526	144420	351604	393884
K07025	K07025; putative hydrolase of the HAD superfamily	153756	261775	188023	407564	172062	216062	144725	200611	563566	130563	145431	164363	230654	441515	483178	549829	281140	183522	111430	321053	230974	223937	202822	295762	492655	372889	308861	728824	851620	774135	218755	521442	467420	484985	395312	570376	485056	1.01452e+06	608098	203074	341082	275008	434248	404466	663827	280602	460011	508848
K09888	zapA; cell division protein ZapA	72480.6	79249.3	77031.2	134753	50921.5	103325	69451.9	113598	265018	48467.9	73915.3	57737.8	81751.4	190839	171609	179750	118506	184839	46294.5	109659	100739	110494	100920	82063.2	175401	155391	137668	314307	345184	256898	87646.4	315605	166493	188884	237671	240284	188921	435331	250279	70390.6	145527	181751	173992	141606	279035	110194	222910	208387
K00018	hprA; glycerate dehydrogenase [EC:1.1.1.29]	49435.7	101438	72512.9	131587	66418.6	94355.9	48188.6	101045	267592	50956.6	64818.1	49227.9	80911.4	176580	179855	200131	103801	54456.3	48339.6	105809	93844.5	106174	95140	75245.1	167855	150356	132639	292984	310448	289552	74962.7	190772	171945	178261	217995	212822	195949	423323	235565	68043.3	148108	97761	152999	152539	264389	104189	201077	206859
K00290	LYS1; saccharopine dehydrogenase (NAD+, L-lysine forming) [EC:1.5.1.7]	48588.3	69688.7	70857	129239	54932.9	77268.9	42162	65548	242546	46552.9	57505.8	53662.4	73380.4	143758	167226	173030	92975.5	183277	39355.8	88712.9	73800	84016.7	77178.5	87525.8	168426	119173	113539	242197	279825	225560	74520	297418	151863	163726	154536	195417	208664	374938	215072	62433.9	114335	177469	156117	143359	193133	94374.7	167886	170266
K00657	speG, SAT; diamine N-acetyltransferase [EC:2.3.1.57]	36909	67419	57086.1	120530	47976.8	43887.4	21662	25818.7	134303	36969.2	28403	41733.4	50291.5	99637.5	95780.2	161637	58386.1	48152.7	34759.3	72126.7	57989	53642.8	36656.5	59093.7	149374	89731.4	75985.8	138338	205222	202252	57408.8	129226	134398	125288	47210.6	167498	154526	239128	152524	59607.8	72633	83053.4	76720.3	111779	143274	64466.8	122332	142773
K01338	lon; ATP-dependent Lon protease [EC:3.4.21.53]	91958.4	118157	100014	171129	81047.1	132517	84054.9	162805	314054	84992.1	103075	70007.6	91095	241742	241271	290361	159995	320357	55269	152471	132890	127628	138337	125525	214747	191265	174547	396031	462800	384092	109279	460538	283020	232381	298444	345567	312048	534219	342505	91119	184429	281989	266696	226920	398430	138119	298241	244405
K01613	psd, PISD; phosphatidylserine decarboxylase [EC:4.1.1.65]	66632.2	110407	69994.7	146162	59181.1	72209.3	58919.3	74450.4	182685	61154	61607	51326.8	66935	162477	121637	239624	89925.7	187452	44630.4	99305.8	82071.8	84858.8	69578.1	75764.6	186066	124463	98336.8	203216	291762	308339	82485.4	270988	225129	162811	82931.5	249412	228555	334403	233582	69492	119524	179569	142991	169408	181966	83780.5	190877	197603
K01703	leuC, IPMI-L; 3-isopropylmalate/(R)-2-methylmalate dehydratase large subunit [EC:4.2.1.33 4.2.1.35]	75562.2	117831	102877	162729	54364.1	112617	77138.9	135918	315577	65131.5	84793	59479.1	86479	224587	220626	274846	138649	190115	52423.8	131720	117389	92039.4	108091	119363	217294	168070	143676	331880	387281	375162	99826.5	337984	255802	219031	275894	317939	214460	473714	332070	86765.7	166383	197366	236807	195639	324099	123494	226769	245315
K01738	cysK; cysteine synthase A [EC:2.5.1.47]	93768.1	173528	101643	262021	59252.1	136792	128585	143484	422605	76502.8	110768	64546.9	99633.9	289666	269408	314981	159790	233592	55228.8	188480	164752	135451	117460	145757	255867	261260	161072	405115	544842	540691	151816	408044	289632	311206	488928	408728	227516	551765	427098	136116	220571	269871	291711	208695	411045	153989	367433	365645
K01783	rpe, RPE; ribulose-phosphate 3-epimerase [EC:5.1.3.1]	99888.3	116760	100923	154019	73223.1	117517	78098.1	144177	301414	76717.1	85632.4	74469.2	86674.4	221947	219031	252548	148663	440606	52046.7	127109	122943	122064	114158	118702	197157	167680	158246	378897	439794	354612	112210	570624	255114	214477	291587	303008	309373	500040	316526	84851.1	164092	362923	252668	214612	342470	130678	290686	233968
K02111	ATPF1A, atpA; F-type H+-transporting ATPase subunit alpha [EC:3.6.3.14]	76325.5	114522	107019	147487	79955	122124	84070.1	171423	310484	65938.1	89718.7	61819.1	93979.2	236839	232672	253496	144232	193484	56259.9	140374	110355	132246	124646	116850	191067	179218	156813	366290	423255	385167	98532.9	376818	232343	206104	246109	285346	269552	529132	303362	84342.9	180393	196525	219232	227526	358540	113059	270001	252774
K02346	dinB; DNA polymerase IV [EC:2.7.7.7]	61508.5	114387	91357.9	150415	70303.8	107236	75560.1	110169	214910	58988.2	89051.6	53521.1	80898.6	227553	187673	247018	127782	69567	49001.4	122564	122004	109110	101129	111825	192964	161410	151676	348751	335332	334289	87608.8	207696	242542	204180	314999	279660	211466	470254	279539	26130.9	166804	106409	227323	215231	342511	122177	264473	191048
K04773	sppA; protease IV [EC:3.4.21.-]	35492.8	102348	54576.4	128520	46661.1	43573.8	42781.9	33608.8	141728	42335.5	27674.4	41574.4	49940.3	99525.3	102312	176056	63570.3	49893.4	35547.6	80346.5	59121	55112	36399.4	67827.2	152113	86865.3	74950.6	138476	206586	272734	66948.4	136703	192289	134058	32258.7	165917	196828	226869	198580	56984	69719.1	89231.3	96388	144289	150676	72413.6	157702	145304
K07571	K07571; S1 RNA binding domain protein	14157.1	9192.92	8679.96	9979.34	4702.83	19700.7	13357.5	8018.16	19618.7	19642.9	28004.8	12074.6	13465.1	25628.8	21938.5	42782.8	30865.1	137733	6137.95	17721	20551.3	12662.6	8638.61	12492.3	7917	22385.2	16177.4	53316	56439.7	41340.8	19466	125873	88737.4	41979.9	219009	42441	43854.4	62929	60136.4	2328.17	13106.4	95374.7	68429	49625	54230.7	42433.5	108036	17514.5
K14155	patB, malY; cystathione beta-lyase [EC:4.4.1.8]	98639.5	248475	110231	183766	73360.6	125255	68480.3	115741	398992	68003	97404.1	65026.8	92280.6	298847	299113	290328	149498	231153	56129.5	189393	167371	124479	122144	148303	197812	247165	187903	526500	413928	516280	139771	443787	288865	274946	297854	380221	243305	616907	432947	133516	249884	273197	252842	223612	479375	127725	309144	356994
K00278	nadB; L-aspartate oxidase [EC:1.4.3.16]	71645.8	105321	80876.8	137389	68880.1	103634	49538.1	112614	258774	60041.3	75991.4	58152.7	81074.5	197037	200303	207691	117643	187081	46525	111190	103114	110170	97653.5	98303.3	175891	156542	135909	314770	350836	296614	86757.1	316807	166895	191396	229611	244524	224892	424505	250683	70472.5	146683	183947	193874	165381	275687	107309	216259	208404
K00567	ogt, MGMT; methylated-DNA-[protein]-cysteine S-methyltransferase [EC:2.1.1.63]	55715.8	103895	76889.1	142136	37302.3	57066.3	62877.7	44000.2	194539	55578.8	65597.8	24999.2	27072.5	152256	140787	265228	72010.2	189810	40501	92751.1	93814.3	63147.1	48309.5	94974	196850	123645	114817	254175	295124	315198	83532.3	270791	200408	185117	245013	267984	209401	369345	247964	78147.7	109363	187124	196660	141371	244932	68140.1	247379	192537
K00703	glgA; starch synthase [EC:2.4.1.21]	74595.3	112335	89411.5	146866	76737.3	116209	57699.2	148285	280741	59776.7	87430.4	60716.4	83930.6	215186	213650	218404	138011	192281	50695.4	142073	115679	118193	118368	100309	185477	176075	150199	339460	413399	352631	96962.4	326676	214353	210011	279201	260823	225903	468647	296891	78287.4	163031	190251	198323	206336	337446	116884	262141	223148
K01091	gph; phosphoglycolate phosphatase [EC:3.1.3.18]	188837	158584	224962	317299	168681	278457	195188	342643	702819	169498	200376	145493	204178	527053	518361	579075	335585	733559	116619	250826	264974	294571	279954	223331	438561	333031	345272	823861	929791	707577	207876	1.06332e+06	514992	431527	622490	678607	643830	1.13665e+06	671956	239176	361611	604735	555512	487219	717067	288965	590527	546063
K01695	trpA; tryptophan synthase alpha chain [EC:4.2.1.20]	72460.5	88192.4	89902.3	151383	45358.2	89588.2	70617.4	118253	292139	62904.8	72825.7	53427.6	80658.3	193045	194328	246792	122421	186772	37186.4	118933	98604.4	82024.4	92526	87503.1	190790	154556	131971	294181	353961	309840	91092.4	323693	224031	192170	205268	254369	204711	431912	274141	78166.8	151941	184286	167073	165758	273389	110139	197752	222399
K01714	dapA; 4-hydroxy-tetrahydrodipicolinate synthase [EC:4.3.3.7]	88641.4	148627	119067	174283	78356.9	137774	126243	136455	334840	68880.5	111479	64763.4	100774	278696	266695	280408	158266	205757	56685.7	148856	157233	134012	134982	141113	215498	191751	190106	498821	438270	413140	118801	386088	277986	256687	339439	358088	263234	629748	368397	87761.1	220358	209404	297640	241200	423260	132956	313114	266749
K02334	dpo; DNA polymerase bacteriophage-type [EC:2.7.7.7]	3931.84	39415.5	16217.5	19004.3	5691.25	21795	34098.8	4953.99	34884.2	18934	27840.3	5591.98	15856.8	33216.5	46708.8	72083.7	32975.8	12218.2	4698.83	20916.3	42099.3	16840.5	10453.3	15615.7	25768.2	29975	21304.2	64303	39860.7	100693	20343.7	20231.7	91992.9	50775.8	207756	81554.7	30693.2	81387	85426.2	11751.7	29282.7	14548	81772.8	60678.2	94394.8	45872.3	116039	35783.5
K03284	corA; magnesium transporter	80724.2	123361	138884	155215	72687.5	115615	65728.4	139530	301262	85170.9	94432.6	62443.6	86620.2	234498	251619	338840	139340	199714	68279	140366	117957	120951	112016	139863	268288	171744	205312	380779	423638	367095	98293.9	369825	260358	244963	297518	316086	317855	624271	325640	128470	187445	199639	268042	218683	336212	125482	291073	276344
K03711	fur, zur, furB; Fur family transcriptional regulator, ferric uptake regulator	124257	200715	172317	376901	110281	187714	109920	191796	609572	118782	130089	104940	154324	382614	397796	459867	216589	240940	93152.4	238336	215450	202851	182759	198526	413385	280103	250850	575585	745083	726882	174145	512018	419282	394339	337001	551731	406560	806832	535277	196626	278500	297844	339905	327213	511745	204165	421367	450937
K07056	rsmI; 16S rRNA (cytidine1402-2'-O)-methyltransferase [EC:2.1.1.198]	98331.6	182082	148128	274803	92187.6	116389	95649.3	128408	437518	96604.8	96591.7	64892.8	91740.8	301062	298386	433148	156581	233367	70304.8	190872	159416	127103	113518	164594	355725	249026	212894	457777	569670	568948	154741	459392	339006	337420	306230	464741	397397	677211	471351	141407	222859	277070	305150	272970	447901	137191	337124	378755
K07444	ypsC; putative N6-adenine-specific DNA methylase [EC:2.1.1.-]	49889.1	103183	83146	140308	69724.2	104982	51249	100202	278799	43084	71855.3	51324.2	82651.9	187530	190884	201915	113242	57132.5	46596.5	107317	100712	113104	99247.4	96283.7	188889	156319	133348	296848	319487	312180	75974.9	203131	144699	187879	260086	235574	196024	431291	251574	77341.5	148500	101812	178392	168403	270050	111322	211119	218554
K00760	hprT, hpt, HPRT1; hypoxanthine phosphoribosyltransferase [EC:2.4.2.8]	72685.7	112142	89382.5	146784	72471.2	109138	53811.6	123289	281988	61916.3	81774.8	59325.1	83976.4	209892	204147	223387	126145	189854	50807.8	121071	110989	114562	107425	107693	179416	158730	140747	320022	361633	315815	90604.9	322945	238361	203323	274792	251732	237796	450913	269861	21996.9	153622	187109	220035	199523	299350	120195	264187	175638
K00847	E2.7.1.4, scrK; fructokinase [EC:2.7.1.4]	109091	173697	100760	270811	106071	150848	102188	160228	408948	55446.2	107399	92391.5	133432	291002	320390	253994	174861	114463	67954.6	208651	158507	139174	151197	142093	249059	259863	157137	441143	545981	527479	137002	332091	253898	300441	304570	384664	226109	580066	388623	142531	237051	183444	227031	236755	433856	171794	281654	349431
K01840	manB; phosphomannomutase [EC:5.4.2.8]	38616.7	72333.5	53858.1	122175	45559.1	41854.1	41774.7	36073.6	134139	45538.9	21182.2	48207.6	49196.5	88963	90181.8	171850	65202.9	167882	35138.8	77776.7	51940	52215.5	34516	61983.2	150982	83835.8	74073.3	137929	232745	231306	72482.7	242717	184708	133006	28971.9	162812	194233	231409	175260	56050.8	63673.3	169643	89762.3	138303	130266	70860.5	155069	144237
K02110	ATPF0C, atpE; F-type H+-transporting ATPase subunit c	77899.5	114757	108914	154976	80844	124138	84645.1	179898	314453	66110.1	93198.2	62097.1	94173.2	237213	232886	255160	147373	193646	56612.9	141209	112928	133514	125461	117948	197395	182512	159171	368088	431676	386417	98821.4	377959	233155	212972	249835	288896	270426	533271	304416	83855.9	190307	196723	223694	228138	357324	113596	270355	253453
K03438	mraW, rsmH; 16S rRNA (cytosine1402-N4)-methyltransferase [EC:2.1.1.199]	91619.5	125766	105990	165950	85934.5	144532	88202.1	175167	327469	67466.1	111741	64631.2	96746.9	281242	248529	259098	162007	195849	58917.2	154069	144562	144135	151047	130567	214116	205979	184547	433834	458071	386466	107095	346311	254566	235402	301017	354970	258352	560084	356702	89890.9	201014	198651	265142	236935	410392	133058	293329	272837
K03655	recG; ATP-dependent DNA helicase RecG [EC:3.6.4.12]	187512	311077	240957	423857	178795	238219	143217	291979	673667	149426	173146	151171	212552	541727	471899	658204	297384	428178	121854	324046	260965	257824	227374	271931	528165	466826	348345	827740	970242	877709	259691	945811	509572	546968	367338	647194	692290	1.29093e+06	748325	207239	463725	515124	422448	478014	704289	262261	480173	660773
K03839	fldA, nifF, isiB; flavodoxin I	48381.8	156570	55071.8	133983	45780.4	41073.6	25392.2	34400.9	188448	37669.7	22430.9	41895.4	51488.3	109064	121572	198732	59420.6	68676.9	34954.4	106421	62375.1	54755.2	35269.2	71017.7	154512	160126	76445.4	158776	214443	327191	95637	197168	149955	169876	42462.2	237387	169768	256457	245052	112570	110253	146701	96434.1	110641	177232	66149.5	149166	262871
K04094	trmFO, gid; methylenetetrahydrofolate--tRNA-(uracil-5-)-methyltransferase [EC:2.1.1.74]	14272.7	34742.6	10482.7	9862.41	3824.13	20455.1	32700	8436.3	23998.1	21689.5	31407.4	12031.6	13420.7	30297.5	33531.2	46095.9	32478.2	140138	6419.76	20625.3	23507.1	12192.2	9586.24	29084.6	8516.5	22534	16538.1	60318.4	57481.6	82410.8	24689.2	125300	103442	47123.4	224457	50369	47137.8	64811.2	62113	378.94	17316.3	98448.5	97526	47766.1	66391.4	43336.7	123149	18782.3
K12410	npdA; NAD-dependent deacetylase [EC:3.5.1.-]	61544.8	112064	92958.7	146240	70695.2	110746	73189.4	119833	275699	54172.6	82095.6	52559.6	84640.5	208669	215066	221014	123064	67384.7	48791.6	121587	113923	114109	107503	124881	180990	163736	143881	329554	338807	330309	88152.7	201030	223378	206348	280269	264740	207981	452208	287927	73584	162558	104589	239054	200019	303673	116848	260202	221425
K00266	gltD; glutamate synthase (NADPH/NADH) small chain [EC:1.4.1.13 1.4.1.14]	127999	195951	185146	299796	160526	240550	133696	270033	656614	110236	157375	136891	221177	445064	446583	436816	286971	252554	91520.2	236411	206274	233562	234215	198106	377237	320037	293857	668561	708215	632429	182767	567863	470361	401163	380620	503978	463942	948133	572027	100974	336590	294232	391611	454086	580191	243385	413651	414339
K00971	manC, cpsB; mannose-1-phosphate guanylyltransferase [EC:2.7.7.13]	59788.8	118513	113763	234957	119269	120903	73665.2	94426.5	330235	81296.8	58907.2	113899	156443	167522	195400	324845	151461	87686	73454.1	126846	78748.4	143035	100183	94938.1	303079	187823	152424	272387	423576	412375	103152	304988	279458	268476	91090.2	248624	351466	536724	298697	119735	192044	159307	136531	271326	240837	176764	242472	300450
K00979	kdsB; 3-deoxy-manno-octulosonate cytidylyltransferase (CMP-KDO synthetase) [EC:2.7.7.38]	48368.2	103545	64307.6	131394	47439.5	43846.2	44769.8	38205.5	158572	59769.1	27937	48764.7	51424.5	102228	103662	234231	72015.9	174163	39021.4	85928.2	58303.3	56960.2	37032.1	83779.6	166968	90166.9	76105	145765	242229	300609	77738.1	257562	236258	144039	39949.9	199744	226920	243084	202814	66580.3	68772.8	178312	134206	148299	149810	76822.8	186699	161022
K01258	pepT; tripeptide aminopeptidase [EC:3.4.11.4]	59673.1	167687	95727.5	155890	71593.1	100497	55180.7	114480	298197	61025.2	75848.1	50461	84187.9	199557	190630	256254	119059	68759.8	51461.6	126933	105041	114393	101885	97031.2	193976	153038	132903	296153	336257	452935	90368.6	213362	273909	194103	153633	267046	253073	437391	314820	78746	157167	112478	181849	229699	290737	96975.4	231191	235269
K01265	map; methionyl aminopeptidase [EC:3.4.11.18]	119844	188933	167368	276696	136305	195530	110756	225860	550304	102676	128920	105617	154720	377287	354074	421243	217755	239146	94517	221255	185563	213405	191167	183192	356485	289668	257784	575599	663212	596359	164307	514835	366064	352587	324379	477584	428531	824106	500325	147754	285097	282180	324075	350802	516449	197609	405432	418052
K01462	PDF, def; peptide deformylase [EC:3.5.1.88]	95700.8	128993	132007	186244	92000.2	167158	118381	191330	422307	83438.4	131212	67331.8	114843	320445	321283	289109	180878	206378	61325	148169	155006	173038	168200	152934	219194	222766	195332	505905	445877	384785	118084	404935	274396	270455	491167	386022	291347	629179	420559	89433.5	238991	206650	354992	263785	440244	170945	370772	291254
K01579	panD; aspartate 1-decarboxylase [EC:4.1.1.11]	64696	83342.5	61407.8	137403	61734.6	78542.9	38520.8	78924.9	245855	47533.6	57529.9	52266.2	68224.9	151175	148634	180855	91161.8	183917	45548.1	109570	81543	89535.9	76135.3	76262.6	171483	125925	101477	215997	314042	269314	81045.2	263373	191852	160852	96476.7	200873	201955	309409	230690	65014.9	105790	173971	135106	163445	202897	76787.6	184271	182072
K01624	FBA, fbaA; fructose-bisphosphate aldolase, class II [EC:4.1.2.13]	91429.7	146176	134166	160710	82332.8	145622	68914.9	228705	341089	67295.1	105731	65230.8	93702.9	256689	248890	266084	162638	202785	54861.5	144272	148955	147718	137540	143728	209035	188079	198115	461216	469670	405823	103133	345771	257746	230465	302822	371074	258271	569175	358908	94159.5	239742	200312	277386	232587	416354	133797	292155	257353
K01689	ENO, eno; enolase [EC:4.2.1.11]	75974.3	117068	101717	158621	79185.2	121318	81815.7	144394	306877	66692.8	93512.7	62848.2	87902.5	228851	229013	256098	148170	194862	53982.8	159874	127349	124376	122403	112454	203691	179221	163762	379867	425076	366753	103715	337754	253866	220257	269656	306620	254467	489428	325957	37743.5	164147	197294	220229	220439	375046	125698	272919	196499
K01886	QARS, glnS; glutaminyl-tRNA synthetase [EC:6.1.1.18]	71891.7	83136.2	86798.5	141440	68829.2	100737	44384.6	120532	283950	61963.7	63670.6	58150.1	78783.8	199120	189354	237639	117947	179612	48861.2	106755	100992	109184	102666	84034.4	187377	147616	131765	301436	347342	273801	84597.1	324052	184179	184292	210158	279514	249177	421352	260525	78416.3	142220	183146	169221	171891	287663	105053	218242	216969
K02108	ATPF0A, atpB; F-type H+-transporting ATPase subunit a	77899.5	114768	108984	154977	80657	123391	84164.1	179790	314466	66024.1	91284.2	62033.1	94109.2	237033	234323	255162	147289	193645	56531.9	141209	112863	133196	125382	117522	197394	181390	159059	367447	431421	386417	98686.4	377943	232240	211931	249578	290153	270298	533052	303556	83855.9	190307	196486	222734	227919	360792	113744	270206	253517
K02112	ATPF1B, atpD; F-type H+-transporting ATPase subunit beta [EC:3.6.3.14]	77910.5	114865	110335	155243	80659.5	123390	84241.1	179809	314681	66033.1	91309.7	62027.1	94111.2	237056	233977	255420	147230	193648	56574.9	141430	113324	133198	125384	117827	197663	181403	159063	367427	431519	386601	98753.4	378174	233701	211882	249629	290566	270370	533034	303592	83856.9	190570	196761	222243	227878	359926	113742	270635	254080
K02114	ATPF1E, atpC; F-type H+-transporting ATPase subunit epsilon	77898.5	114747	108912	154976	80655	123381	84164.1	179811	314453	66023.1	91275.2	62025.1	94109.2	237032	232568	255160	147172	193642	56515.9	141209	112733	133163	125382	117522	197394	181367	159060	367182	431468	386417	98685.4	377947	232037	211850	249550	288136	270298	533060	303526	83855.9	190307	196437	222732	227816	357220	113403	270183	253453
K02115	ATPF1G, atpG; F-type H+-transporting ATPase subunit gamma	77903.5	114752	109148	154976	80727	123424	84206.1	179838	314453	66118.1	91549.2	62030.1	94109.2	237044	232568	255182	147185	193642	56537.9	141209	112785	133273	125454	117547	197396	181403	159062	367182	431469	386419	98685.4	377947	232037	211933	249571	288136	270298	533102	303526	83855.9	190307	196437	222732	227830	357252	113403	270183	253453
K02372	fabZ; 3-hydroxyacyl-[acyl-carrier-protein] dehydratase [EC:4.2.1.59]	52858.7	53420.9	42784.7	38698.6	53009.2	105284	55371	118765	169007	35430.1	71719.3	54689.7	80954.3	150563	146925	112420	111160	156425	33796.8	67262.9	70552.6	111672	102304	69991.3	50922.9	85392.9	72432.4	259752	186140	162399	49447.5	251085	177124	103660	259677	161988	123561	287846	176967	23251.5	110984	117301	164108	154855	217491	115786	219430	96622.8
K02469	gyrA; DNA gyrase subunit A [EC:5.99.1.3]	97203.9	128023	127767	172042	92827.9	174841	104549	207765	432120	69928.1	137503	70410.7	119020	321478	329545	266583	190831	206340	63832	165620	165973	173803	177079	155272	222031	235972	205983	517161	492599	407757	118709	396565	271892	275244	512155	393509	279936	659566	417780	91056.7	241679	209172	350944	267967	471426	170503	375182	302353
K02470	gyrB; DNA gyrase subunit B [EC:5.99.1.3]	97321.9	127990	127710	172735	92871.9	175175	104338	207839	432387	69977.1	136647	70288.7	118957	320327	316638	267043	191181	206307	63870	162114	166285	173998	177185	152327	222685	235117	206086	516792	492883	407798	118620	397365	271498	273614	512245	389847	280082	659717	411316	91732.7	241706	209101	348699	267990	465778	170140	373567	302130
K03296	TC.HAE1; hydrophobic/amphiphilic exporter-1 (mainly G- bacteria), HAE1 family	68575.7	190682	121108	162477	61419.3	81291.6	69562.4	69563.3	248469	91957	52808.6	60954.3	62409.1	215304	245801	419620	108044	214403	74546.2	176911	106014	76450.8	58945.5	130215	268731	205305	164594	351939	385597	457100	135090	434786	320860	282085	91879.1	369792	288564	554177	383390	134323	179482	265659	211555	204901	352389	100974	276683	319291
K03309	TC.DAACS; dicarboxylate/amino acid:cation (Na+ or H+) symporter, DAACS family	78	2825	5806	7072	1053	1115	1726	168	13028	4724	2395	265	1752	5360	4052	28588	4388	499	546	3051	2517	2580	568	1804	14162	3599	793	4417	6732	21621	3273	9788	21763	7104	2821	32396	17941	7947	22859	6951	2634	4739	11006	9405	15099	4796	11667	12980
K03424	tatD; TatD DNase family protein [EC:3.1.21.-]	123179	212635	159025	287917	97386.6	127967	101747	144972	459583	112334	114950	67081.3	96773	318387	314040	470574	165710	247367	71946	199981	185507	134640	138545	180544	373211	259012	234024	507416	589992	611275	157465	475003	344234	348590	323104	491981	428829	732757	484567	146642	247288	280558	330370	282792	484324	145651	347191	381663
K03455	TC.KEF; monovalent cation:H+ antiporter-2, CPA2 family	38638.7	80576.9	62985.2	135222	42150.6	27749.1	45250.1	21267	171494	45998.1	23587.5	37220.3	51354.4	102525	116734	225753	62057	58599.4	22857.6	93744.7	57328.2	55392.4	24117.1	66768.4	179060	92668	70689.2	138731	211820	278827	70145.2	148980	168934	148107	35038	228318	175725	249482	197117	127418	86538.2	103779	92449.4	110668	152636	60967.3	154976	210488
K03588	ftsW, spoVE; cell division protein FtsW	78481.8	116847	98178.3	168624	77315.5	125523	78162.6	121557	389841	66437.6	95802.4	61104.2	97691.4	233117	260516	254824	142839	196877	53329.2	128183	131576	130757	132478	114296	212326	175656	155262	367080	387013	354888	105262	334451	249344	230624	291719	311247	256734	502882	338174	81784.8	170346	195510	254376	217981	332058	128389	283649	236778
K03590	ftsA; cell division protein FtsA	35176.2	94917.1	56872.4	124548	47848.3	42134.9	42090.6	33568.8	145400	41877.9	22436	42966.3	50156.9	91823.6	90908.4	189610	61614.4	47906.1	34607.9	71702.7	51511.3	54092.5	35520.1	56980.3	162488	87937.9	73592.8	137302	204281	259818	63637.3	135352	147616	131984	48626.9	183465	184989	226606	167757	63801.4	70752.7	87623	85026.2	119052	150918	69256	137453	150129
K07137	K07137; uncharacterized protein	87251.2	155876	117382	163026	90106.7	171429	84500.1	196831	418925	73892.9	123824	67174.6	115267	307384	307032	275128	184463	206025	63664.8	168334	161636	168485	165182	156755	210109	223573	200198	489414	482516	455694	114543	386298	332851	267043	464472	343727	252401	646841	412420	82773.6	240233	211481	348739	278948	439288	163231	389994	296692
K08963	mtnA; methylthioribose-1-phosphate isomerase [EC:5.3.1.23]	13073.2	19002	13520.5	14442.8	6923.12	20591.1	30462.5	14004.7	37685.7	16729.2	13833.9	4416.71	10123	46102.9	34064.1	73304.9	26026.9	5521.12	8350.34	17037.9	24142.9	18064.8	10005.5	21164.2	20288.4	17766.3	23706	99348.2	27619.2	65676.9	18911.7	18586.6	108810	39533.6	130414	73088.4	32061.7	52166.7	80264.8	10176.2	22133.6	14457.7	71059.6	58637	96210.2	29444.4	118746	52006.8
K00826	E2.6.1.42, ilvE; branched-chain amino acid aminotransferase [EC:2.6.1.42]	72787.3	108725	94602.2	150440	72687.7	107785	111147	124063	292510	65243.7	80181.2	59274.1	84498.2	209960	212717	236689	128631	191546	50003.5	114688	107853	115707	107107	101892	190644	162906	140778	334334	361438	319595	96188.4	328963	190294	204869	279919	285887	229702	455002	277607	80455.7	156749	189449	222561	177722	313114	119648	252322	223940
K01897	ACSL, fadD; long-chain acyl-CoA synthetase [EC:6.2.1.3]	135264	327680	208579	522586	131420	156090	153909	105840	688806	139917	123729	138780	182562	399815	402463	678528	224915	314185	113727	328330	230560	200207	138565	239774	587203	379355	250546	603490	871020	1.00633e+06	272851	660336	568478	537756	207707	772570	561815	910541	732498	258621	321690	440596	374390	404953	572298	234020	510656	611115
K02342	dnaQ; DNA polymerase III subunit epsilon [EC:2.7.7.7]	78419.4	168599	119442	260615	98315.2	92992.9	76394.3	63753.3	307337	97849.2	61621.3	91300.5	107193	209036	206631	430864	132313	224658	74233.3	159244	110809	116978	75575.1	135037	338252	184882	153500	350687	458608	507133	144397	421199	361351	285775	121265	369856	394220	532762	343006	80616.5	150603	262298	203611	268175	296319	146034	318256	270869
K02919	RP-L36, MRPL36, rpmJ; large subunit ribosomal protein L36	29971.1	47594.8	62613.3	24825.1	26106.7	45643.1	49843.6	46880.7	52105.5	58138.3	45519.9	47747.9	59859.6	68875.9	103279	189351	82217.8	151628	26361.9	44959.6	39004.2	60754.7	37305.3	51253	112914	33792.2	85107.5	144889	108495	117465	38992.8	190916	193241	98793.8	233566	124491	181122	244760	128803	9937.41	39541.1	112120	151779	127210	120595	100129	204673	48040.1
K03271	gmhA, lpcA; D-sedoheptulose 7-phosphate isomerase [EC:5.3.1.28]	16088.9	40383.8	32883.1	18855.9	26990.2	35870.1	35415.8	64529.2	60415.3	26539.9	20922.9	34551.3	55427.2	51622.4	45349.4	84395.6	56965.8	12095	10443.5	52471.3	20286.2	31256.2	39740.2	27029.5	20545.5	26631	24481.8	82241.8	32353.5	127035	23870.5	65666.2	145590	30967.7	24000.7	125570	94752	101355	117443	65850.6	47154.6	28962.5	75703.5	104554	75110.9	69506.7	65398	104044
K03386	PRDX2_4, ahpC; peroxiredoxin (alkyl hydroperoxide reductase subunit C) [EC:1.11.1.15]	51400.8	106106	73818.3	140912	32647.9	36820	50573.9	36676.9	179861	42664.4	32490.3	21401.2	12723.9	121996	121248	211906	53214.5	180434	37364.3	88739.7	70801.7	48993.3	36070.9	76359.7	172034	97652.3	97049.4	203931	253837	316224	84394.8	264597	188236	150185	71501.1	238582	204216	290741	235383	123603	80952.2	181396	132677	120150	203886	38492.6	190827	209699
K03564	BCP, PRXQ, DOT5; peroxiredoxin Q/BCP [EC:1.11.1.15]	38419.5	70463.5	66465.6	130708	55321.4	56064.7	49917	52700.9	153978	43613.2	38497.5	45455.8	56152	114049	121262	193377	75824.8	51609.1	37455.8	92408.1	70894.3	62171.3	56281.3	68132.4	166960	110938	100923	202481	259646	247124	67858	145210	151995	142280	50174.6	212271	181295	287605	191704	75136.6	82380.5	87789.2	98581.2	134343	218870	75009	138083	158748
K06969	rlmI; 23S rRNA (cytosine1962-C5)-methyltransferase [EC:2.1.1.191]	83157.2	123633	113840	153563	84799.5	148866	92739.9	168193	406575	67995.2	110322	66546.9	107255	285464	298238	258700	174660	191974	56363.6	153086	147033	148959	153198	131910	208611	206350	188581	469471	457730	392876	115358	385249	275375	249860	401059	370015	261640	604464	398980	89549.3	203332	204262	298741	254579	447209	145509	351054	270523
K11085	msbA; ATP-binding cassette, subfamily B, bacterial MsbA [EC:3.6.3.-]	51208.5	104849	75475.3	138295	52156.8	48166.6	48656.2	65589.9	166057	63767	28859.5	48637.6	55889.5	118861	117058	235314	78808.4	174583	40679.4	81793.2	56956.7	68282.2	42232.4	66564.1	165461	97012.6	78965	161228	252232	305054	80221.1	310562	228122	144589	33138.9	197427	255324	285109	220744	66284.8	94413.3	180383	112593	165203	162340	81331.1	171597	175003
K16053	ybdG, mscM; miniconductance mechanosensitive channel	40496.4	71391.7	49996.2	120884	28113	41647.2	22787.2	24485.5	131221	38154.3	20687.3	41305.2	48232.1	111977	121723	182600	59119.9	49737.2	34935.2	75416.8	53090	55241.1	29931.4	70330.2	152846	88958.1	76391.8	199105	212709	210231	63019	170858	152196	144149	38163.7	167002	118534	270367	172313	56769.5	82199.5	86166.4	94657.4	95308.6	156682	65283.6	134458	139014
K00868	pdxK, pdxY; pyridoxine kinase [EC:2.7.1.35]	90693.9	108595	95239.1	68967.2	55099.5	106130	71463	126437	256524	77226.5	80726.9	64974.1	84614.1	190503	172748	273165	127271	312992	50463.7	112038	96592.5	82662.6	103385	96933.9	142512	155356	135719	305327	259459	221268	94571.5	447410	244062	165659	265922	238205	224816	452667	277431	79226.9	153485	271855	201897	174680	265536	121602	200942	220381
K01687	ilvD; dihydroxy-acid dehydratase [EC:4.2.1.9]	79503.7	117504	108162	164827	55135	121250	99705.4	126647	310666	66508.3	82394.7	61240.8	87498.4	228705	224823	250444	145773	190394	53597.2	127695	127149	90610.9	111775	123079	203267	168332	168926	406504	386299	359893	99197.5	332560	256024	222746	294171	299437	202761	501517	323567	83751	185325	196260	253983	195570	366925	122843	238906	242896
K01752	E4.3.1.17, sdaA, sdaB, tdcG; L-serine dehydratase [EC:4.3.1.17]	128901	134507	133908	179210	89191.9	165074	80921.3	198879	444341	86385.6	132977	74397.5	119182	324099	298959	311138	182048	343818	63555	135302	161888	167209	163889	122966	222543	205322	190179	483119	448615	393145	120616	517392	340240	256761	502481	399744	317092	649509	419335	87338.5	245956	294785	313249	289524	391257	172927	390467	304506
K01770	ispF; 2-C-methyl-D-erythritol 2,4-cyclodiphosphate synthase [EC:4.6.1.12]	72599.2	106836	88260.6	144767	69664.8	104070	51641.4	122054	277612	47631.2	73922.8	58402.1	80041	195956	196787	204595	121720	188900	46411.5	109818	102630	109937	105357	84504	190161	158139	134329	313565	353148	313239	82914.3	325766	160369	192147	268689	266187	221438	435280	265422	78311	156192	185248	176627	172913	298280	116452	221558	216057
K01918	panC; pantoate--beta-alanine ligase [EC:6.3.2.1]	64869.5	86572.5	64710.6	145127	63362	80898.9	60240.4	79501.1	260366	58559.5	60105.4	54312.8	70256.3	161109	157130	235545	101380	184445	46229.5	112194	85828.2	92648	78560.3	79063.6	186000	131117	103818	232624	322641	291471	90236.6	276080	225773	171113	112845	240714	204308	319589	235254	72153.4	106126	178903	148185	172084	219547	81172.1	203041	197028
K03453	TC.BASS; bile acid:Na+ symporter, BASS family	42291.4	78491.6	73530.5	144990	91423.7	94668.6	50361.5	86779.2	178515	102404	40465.9	114102	142060	113728	116261	281055	151208	172273	48441.6	119303	66380.9	89007.1	77203.5	77373.5	177946	109823	90917.1	167054	306134	283375	86206.1	260734	305193	160329	43719	241235	285336	279944	231599	67865.4	83648.6	179876	126533	244510	190299	169882	171384	170153
K03832	tonB; periplasmic protein TonB	93705	244734	113738	269728	117480	118877	68165.1	80802	368414	91059	45087.2	125726	143191	226925	214700	424229	157045	245798	90909.5	212292	127953	154174	89840.9	154414	321147	247783	148400	327787	464926	577223	173896	493787	409471	320782	55171.3	389952	378445	546254	437067	122024	195373	329663	181377	301763	327721	190214	356777	378448
K04043	dnaK, HSPA9; molecular chaperone DnaK	74511.1	117946	98430.2	154512	78084.2	124837	78012.9	151366	390475	66288.5	89648.6	61938.9	93249.5	230948	252855	252115	146214	196266	53828.8	142088	120102	129765	129989	117168	196611	179071	154883	369718	421776	377716	105481	334361	250762	222033	281884	305294	254024	477345	337745	83074.4	164931	195807	238240	216432	359810	128224	281827	234822
K05985	rnmV; ribonuclease M5 [EC:3.1.26.8]	14286	33845.1	9903.52	10937.3	5701.54	20092.8	13506	8682.13	23228.6	20084.1	29322.4	11919.6	13691.5	31816.1	26369.8	43722.5	30237.5	140124	6359.07	18355.8	21922.1	13678.8	9740.04	28570.4	8610.91	22816.6	16086.6	52981.3	58002.6	79826.6	19681.2	128285	88302.3	38522.4	218519	43392.4	44255.8	66545.6	59444.5	2412.94	17435.5	97291.8	90992.5	47081.3	57174.2	41213.2	110938	17649.8
K08641	vanX; zinc D-Ala-D-Ala dipeptidase [EC:3.4.13.22]	25205.5	69746.4	51576.9	120984	45525	41317.5	38859.9	22661.2	124563	32751.7	15840.9	41742.6	47053.7	69968.9	58617.3	165169	55795	38810.8	34355.6	74384.1	46829.8	50783.7	28578.8	53463.7	148378	80120.7	69079.8	103963	198930	225021	62367.2	120895	161644	124244	31252.7	116026	148340	211984	151656	54834.3	63207.2	82012.2	55698.6	130502	92577.8	61946.6	131398	141568
K09777	K09777; uncharacterized protein	33280.2	42216.4	26400.3	17061.3	16399.6	44380.7	24061.5	58249.7	56225.7	22450.9	50101.1	13818.6	26141.6	101821	63919.5	56012.8	49227.9	139008	13363.6	27827	41721.3	43825.6	36544.4	39061.3	18245	52082.7	35893.9	114968	97586.4	100928	25624.5	182881	107055	57334.4	226751	96461.2	65515.4	171163	92802.4	7008.17	66638.4	105025	122526	75114	99957.7	50035.2	129917	71183
K00925	ackA; acetate kinase [EC:2.7.2.1]	59760.1	111793	89098.2	149425	72544.5	109644	53840.7	119031	284853	55188.5	79711	52383.7	82847.6	213454	208121	220279	121239	67106.7	50871.8	121519	111358	113818	107470	107528	180194	159633	140834	320142	331537	331391	88634.3	200583	235693	205323	283448	255971	199614	443305	285081	73545.2	157439	104940	217980	199906	301005	113713	263502	218232
K02014	TC.FEV.OM; iron complex outermembrane recepter protein	248988	594989	268289	738304	261154	256456	160585	173042	912868	211859	116688	261218	293774	533143	484149	965291	341779	557313	213454	472150	300438	313378	200231	364309	817507	649316	372628	773541	1.24568e+06	1.53158e+06	423306	1.1233e+06	870970	797869	159643	925407	869664	1.27299e+06	1.09598e+06	450027	465597	781163	442438	659515	776523	395847	806424	1.08711e+06
K02622	parE; topoisomerase IV subunit B [EC:5.99.1.-]	35271.1	69591.5	55689.3	126496	49545.9	42319.9	41824.8	33573.8	145636	40229	21679.9	41423.3	50061.9	96261.1	96836.9	186501	59224.4	50100.1	34650.5	69657.7	49536.1	55437	35743.8	56377.4	162575	88067.3	73738.8	135238	204278	219002	62336.3	136333	133013	130644	35466.4	177879	182182	230581	165553	66487.4	71039.7	84683	78408.9	116463	149347	67393	122890	149090
K03498	trkH, trkG, ktrB; trk system potassium uptake protein	120428	167273	140715	195560	101107	187901	133185	227878	474363	100955	153967	76594.6	124982	359516	346097	348875	210812	346693	70091.5	199480	200809	185473	196147	179784	246530	257536	232209	571485	564982	515681	135958	542217	377377	302187	490105	446440	329673	754388	493025	153124	291965	311778	396741	306328	524143	175940	420742	374010
K03569	mreB; rod shape-determining protein MreB and related proteins	109360	157668	119535	172994	92991.8	166604	100801	210342	439006	87443.3	138310	74374.4	118411	317506	305557	308769	192940	331142	66975.6	169405	161098	173251	169851	149862	222882	230796	191223	471793	520667	476139	129619	516737	346411	273525	394851	397897	320287	650151	426862	88215.4	240293	297647	349712	291276	435536	166823	365193	307110
K03924	moxR; MoxR-like ATPase [EC:3.6.3.-]	92995.3	210245	131820	266611	81910.6	116310	84067.1	113523	446273	76749.1	84767.4	84815.9	124083	267617	277806	368753	154196	123992	62966.4	212223	149422	116516	103089	172343	313275	297548	185698	399250	513327	520184	161440	376553	290359	342190	177160	407508	289758	620179	462941	174866	243895	243680	259762	220390	382537	150847	229323	431627
K05601	hcp; hydroxylamine reductase [EC:1.7.99.1]	87011	144539	83571.8	159269	72638	106738	54345.1	114252	313643	59554.6	75845.6	58485	84632.6	220870	205118	271687	123554	206867	51310.7	136590	117865	118719	100950	119104	185999	226309	139216	362905	376809	346408	120723	422887	245429	236853	263996	259399	215910	511779	329819	75343.9	185918	242436	201803	195233	294533	113335	267324	288053
K09013	sufC; Fe-S cluster assembly ATP-binding protein	94120.4	87568.7	83712.6	140016	70089.6	118596	72259.4	110297	362725	66919.8	78302.4	66296	91650	207943	235097	216992	133507	312482	50570.6	112831	106294	119339	115875	101716	176174	157028	146346	366684	384919	288368	105275	432635	226348	202724	269531	255895	251840	456186	302172	69065.7	155088	269624	224424	199236	298171	121115	275448	216087
K00053	ilvC; ketol-acid reductoisomerase [EC:1.1.1.86]	72873.7	114627	96176.9	156224	52121.7	106985	73561.4	123076	296198	70912.4	76194.4	58907.1	83993.7	215098	208754	268784	130557	189424	51182.6	122069	109220	82485	104700	107567	193859	160145	140557	321428	367207	351512	96719	325868	243422	209097	268405	278070	184659	454378	302626	78471.6	157358	191578	224301	183913	297834	118112	217880	230473
K00606	panB; 3-methyl-2-oxobutanoate hydroxymethyltransferase [EC:2.1.2.11]	61870.5	85526.5	58539.6	134424	62150.4	78303.6	59127.2	77331.6	244683	56918.2	55310.5	52367.1	69148.7	154546	152856	232405	94815.3	180542	43069.1	107315	79757.8	90325	74077	74339.6	174879	127100	100811	227142	314047	286842	89195.9	271968	210434	163343	94043.5	232590	202114	306294	232229	71535.9	96890.1	178077	141026	167123	214156	77732.3	199259	195058
K00656	E2.3.1.54, pflD; formate C-acetyltransferase [EC:2.3.1.54]	129707	125086	113877	174639	83109.6	148370	72666.4	178516	331365	67225.2	133805	71107.2	103771	300330	244836	235370	163826	359587	57475	155609	150746	146960	148354	141617	207542	202278	183587	450274	480869	383620	115233	512148	269053	251323	347139	361282	270917	651253	358537	138185	238907	288380	293638	229158	384626	127857	310446	294718
K00705	malQ; 4-alpha-glucanotransferase [EC:2.4.1.25]	77626.4	113542	97774.1	153640	77506	123563	59738.1	163006	290475	61325.6	99531.7	62588.6	93406.6	229682	233442	220212	143067	196231	52877.9	150048	129812	125244	129349	135158	188298	183701	159312	343797	441243	359635	101717	326240	203583	213840	282944	271748	216473	512882	298404	80037.6	172553	194072	245560	210747	323984	115179	270080	233395
K00946	thiL; thiamine-monophosphate kinase [EC:2.7.4.16]	35145.2	71381	56524.4	123871	46865.3	41778.9	42874.2	33239.7	152298	53298.2	26583.8	42080.1	51628.9	101715	100090	220324	61932.9	47532.5	37137.9	73062.5	52837.2	54580.8	36208.3	59809.6	163231	90218.3	76853.2	151512	205462	222993	65373.8	135419	173669	137290	35930.2	214835	194921	226899	184856	63777.3	67636.1	86091.5	99877.5	122100	161606	73226.1	138598	151805
K01006	ppdK; pyruvate, orthophosphate dikinase [EC:2.7.9.1]	49942.4	104353	82287.6	134708	68024.8	106422	70443.4	108301	266850	40742.9	74099.9	51719.2	81634	197553	204937	177770	115503	58840.4	46444.7	109625	104726	111601	99968	99756.8	176804	157537	137811	318629	322281	294389	80960.4	195070	153291	192533	273400	246132	181703	429897	253375	70642.3	152674	99682.7	196481	167423	293882	110151	221476	209814
K01880	GARS, glyS1; glycyl-tRNA synthetase [EC:6.1.1.14]	49908.9	79309.4	82453.8	136533	67827	106372	50811.5	107842	266212	41196.7	72662.4	51809	81650.5	196207	194538	176527	114718	58927.4	46336.6	109029	101453	110983	99599.6	98441	176177	156970	136954	311590	322350	256596	76378.7	192596	149568	192268	271853	244385	181430	428284	251248	70627.1	151585	97241.5	194211	166720	287945	109909	217275	208428
K02217	ftnA, ftn; ferritin [EC:1.16.3.2]	52539.9	93719.6	65321.6	141120	34224.6	60194.5	30369.5	46327.7	249692	50318.5	31851.2	45646	61633.3	136439	193586	218961	78782.1	64733.6	37976	117656	83710.6	69090.5	57714.9	88451.9	163574	96633	88911.2	207515	233107	272212	81330.7	158434	231715	176069	79399.1	220827	132759	282552	251196	65997.9	110720	107632	136984	134716	198374	77333.6	200878	157503
K02536	lpxD; UDP-3-O-[3-hydroxymyristoyl] glucosamine N-acyltransferase [EC:2.3.1.191]	48316.5	102053	60938.3	130583	47418	43222.2	43894.3	37853.5	156327	57980.3	25860.2	48544.2	51157.5	97828.3	97671.9	231721	69432.2	173778	38369.9	81841.9	56398.6	54834.4	36566.4	65167.1	165280	87931.4	74965	142371	239383	293328	76071.4	257231	222187	139924	33542.6	191855	223656	240601	196849	63778.8	70150.6	176914	103936	147497	143162	75772.5	169585	158595
K02588	nifH; nitrogenase iron protein NifH [EC:1.18.6.1]	3718.33	8149.17	3321.91	13927.2	2228.1	6841.5	4180.42	3395.91	13018.6	20938.8	14673.4	2885.99	4623.33	19398.8	15202.2	69201.7	14793	3605.34	2539.58	13220.1	17052.2	3233.87	11473.3	9202.08	10780.1	10015.3	11056.7	28131.2	18301.5	37192	13873.3	6101.67	87485.4	20517.2	26258.3	32932.8	28730.4	35930.1	38664.7	2854.67	15922.5	5862.92	26744.9	41093.1	20100.2	9283.25	43188.5	15125
K02621	parC; topoisomerase IV subunit A [EC:5.99.1.-]	35272.2	69745.6	55542.4	126494	49547.3	42301.9	41833.1	33573.8	145642	40228.4	21674	41416.3	50071.9	97232.1	95543.9	186496	59003.4	50117.1	34632.9	69653.7	49284.3	55385	35748.6	56369.3	162576	88183.9	73753.3	134731	204297	219027	62353.8	136340	133160	130658	35474.4	175430	182183	230963	167304	65815.4	71039.7	84636	78699.8	116363	144383	66731	122883	149137
K03527	ispH, lytB; 4-hydroxy-3-methylbut-2-en-1-yl diphosphate reductase [EC:1.17.7.4]	92317.2	116204	109740	156812	79409.8	131036	84009.4	159603	399373	71015.2	89701.3	68373.4	98476	247317	265914	257068	153645	319458	54301.5	125432	121350	138946	134726	117534	199975	175723	164302	411757	421875	364488	110290	497245	253382	222216	285256	312618	299721	549339	340919	83882.6	188808	282573	258487	229930	356478	133697	289526	252388
K03892	arsR; ArsR family transcriptional regulator, arsenate/arsenite/antimonite-responsive transcriptional repressor	53165	60588.5	53562.2	52520.4	34632.1	88532.8	87008.8	97505.2	194264	45408.6	101208	22799.4	54620.6	170050	159173	141870	101853	164799	24609.2	83928.7	97525.3	80254.5	88800.8	71117.9	59390.3	103797	86149.9	265768	207615	199666	64519.5	220517	227354	123615	333944	234212	106511	326111	224448	29908.7	121467	123265	221587	157497	247202	78610	236591	121056
K05810	yfiH; polyphenol oxidase [EC:1.10.3.-]	70603	112341	88881.3	139273	68704.8	100586	63506.1	120945	283909	61869.6	60423	57539.7	74425.5	190408	191092	247198	116468	179115	49273.8	114489	100257	107112	100518	88234.9	183353	140451	126065	291381	346732	327928	90919.3	324044	226187	180008	202520	238005	248627	413735	255492	26750.3	137786	185114	155435	194510	273852	105266	248786	178703
K15778	pmm-pgm; phosphomannomutase / phosphoglucomutase [EC:5.4.2.8 5.4.2.2]	78	2831	5814	7587.34	1053	1128	1726	174	13037	5722	2455.83	260	1756	5376	4059	28720	4389	535	547	3051	2573	2583	571	1807	14165	3603	795.17	4417	6406	21621	3274	9790	21768	7107	2819	32905.5	17953.2	7952	22892	6951	2634	4740	11459	9419.2	14963	4805	11823	12975
K17686	copA, ATP7; Cu+-exporting ATPase [EC:3.6.3.54]	28570.1	39793.2	25004.4	25110.3	11323.7	36075.6	41327.8	25499.7	66457.8	32682.5	37028.3	14624.3	18278.9	60869.9	60677.3	99983.9	48082.7	148351	10592.3	25348.4	37129.1	23460.5	27118.6	40303.7	27175.4	37661.4	41497.2	121728	84704.2	106181	29920.4	146705	114734	63680.3	234548	86855.9	67581.5	135202	105691	14034.2	38579.8	103731	128071	68498.5	126079	49321.8	137952	40752.6
K00014	aroE; shikimate dehydrogenase [EC:1.1.1.25]	84491.4	118688	120889	172424	81535	134729	87837.5	177195	335635	68187	101927	62222.1	94625.4	269104	246064	264964	152709	196383	56448.8	140795	134344	140906	142210	132929	221674	185941	171779	402488	410504	373272	101538	384401	252274	229958	301481	335452	258879	573019	337744	87652.7	205909	200453	263717	236107	363353	131771	286885	259120
K00748	lpxB; lipid-A-disaccharide synthase [EC:2.4.1.182]	48320.2	101704	60244.1	130376	47418.5	43217.2	43708.8	37852.5	156307	57949.1	25449.5	48546.7	51128.5	97728.3	101067	230589	69589.9	173786	38371.4	81079.2	55441.3	54801.2	36529.1	64175.1	165173	87924.4	74950.5	142226	239330	293058	75795.6	255737	220602	139850	31925.9	194488	223320	240559	196525	63772.3	68468.8	176319	102350	147657	149460	76375	168245	158361
K00945	cmk; CMP/dCMP kinase [EC:2.7.4.25]	97599.6	126599	117791	166246	93352.9	171975	105010	208823	432365	69055.8	137539	67845.2	121518	322166	307618	267235	187782	208872	64166.5	160876	166444	174321	180790	150998	223256	235937	209009	511077	496606	404458	119429	396283	264638	265926	390497	387900	282062	671088	409274	90691.5	242506	209470	346667	268966	450340	159223	330879	305763
K01154	hsdS; type I restriction enzyme, S subunit [EC:3.1.21.3]	134721	230606	137110	227363	110178	203965	112256	202125	495550	97473.2	182761	115436	176835	428139	505213	455801	217045	437680	95393.2	254433	216494	185829	172182	226737	255577	371031	172388	678843	582429	524024	214222	784720	458482	426926	558374	575463	313505	935011	542532	92858.3	400739	429326	409290	319260	566361	208394	476814	443419
K01465	URA4, pyrC; dihydroorotase [EC:3.5.2.3]	91058.8	139606	109213	147856	75677.9	121982	97664.2	149780	376177	69022.8	85841.3	66748.7	95302.7	230942	255122	229273	144647	314269	54012.4	123066	119714	132350	123349	110589	181923	168941	148257	374243	409021	383239	110567	483847	246144	216633	287079	278822	282974	515731	309618	74597.6	185754	280355	241960	214521	314045	126632	288148	239320
K01611	speD, AMD1; S-adenosylmethionine decarboxylase [EC:4.1.1.50]	37882.9	9230.51	8881.53	7992.17	3050.84	14775.3	5322.17	12755.5	29469.4	36014.5	18448.4	18316.2	9447.8	24419.1	27449.3	74624.5	32391.7	262228	8147.62	11276.8	13290.7	6048.95	7392.03	26624.5	4078.66	17760.7	16304.1	53869.5	83918.4	38146.2	27911.7	248044	97164.7	36546.7	100439	45613.5	80720.2	68208.8	58248.7	1601.68	9585.08	177941	72769.8	43955.6	45269.9	40538.1	65880.1	17817.5
K01915	glnA, GLUL; glutamine synthetase [EC:6.3.1.2]	154685	256833	193141	408897	128713	241444	204560	240778	711730	112323	195495	115603	185808	503531	489991	501587	276859	295602	102725	316272	288420	248465	229625	254472	444354	421511	314696	829179	892316	802300	240405	652696	481380	516147	654213	657505	411216	1.08827e+06	688026	160641	398904	377831	477155	379569	734442	261375	573176	538080
K02030	ABC.PA.S; polar amino acid transport system substrate-binding protein	106524	234052	171486	141765	103506	238626	180062	322294	545854	134434	194602	80169	154068	427177	393827	385115	270230	298347	60065.3	185097	214938	214422	238955	229534	159700	231264	221695	640947	487848	631514	133753	500947	578081	286482	633348	504693	298925	724429	575423	70677.5	290922	273556	546089	419821	553226	228323	514781	306372
K02065	mlaF, linL, mkl; phospholipid/cholesterol/gamma-HCH transport system ATP-binding protein	48384.2	78311	62495.1	133179	48470.5	43308.2	64636.8	37616.5	169231	61123.1	27366.5	48803.7	52558.5	102615	101101	258477	71374.9	173887	38901.4	83415.2	55855.3	54931.2	37470.1	65254.1	179329	89778.4	75825.5	150257	243039	275069	83430.6	256063	235778	147530	33818.9	224826	227508	247962	199698	70727.3	67662.8	179132	107706	151975	147629	77230	183616	171190
K02066	mlaE, linK; phospholipid/cholesterol/gamma-HCH transport system permease protein	48384.2	78311	62495.1	133182	48470.5	43308.2	64636.8	37617.5	169332	61123.1	27366.5	48806.7	52558.5	102615	101102	258484	71374.9	173890	38903.4	83415.2	55855.3	54931.2	37784.1	64961.1	179331	89611.4	75836.5	150257	243041	275069	83430.6	256064	235778	147531	33839.9	224826	227510	247987	199762	70727.3	67662.8	179132	107706	151977	148109	77233	183616	171190
K02067	mlaD, linM; phospholipid/cholesterol/gamma-HCH transport system substrate-binding protein	48449.5	76315	62995.4	134433	49504.8	43224.9	65946.1	37682.2	180703	59594.7	25264.5	48933.4	53703.5	106491	95908.3	281387	71611.9	173962	39269.4	81235.2	54560.7	54848.8	37814.5	64256.7	193487	90685.4	75603.5	151735	246397	290399	85081.6	256558	222277	150178	32057.9	244421	224486	253634	197439	77664.3	67680.8	181397	102617	155658	143656	76865	179780	181853
K03269	lpxH; UDP-2,3-diacylglucosamine hydrolase [EC:3.6.1.54]	35135.5	68034	54614.1	122927	46757.5	42145.9	22217.2	32957.1	141845	39760.1	20922.7	41250.1	49463.5	89404	88870.5	185918	57542.6	47328.7	34414.4	69171.7	48355.3	53854.2	34942.5	56052.4	161919	86799.4	72948	128120	202918	218697	57769.3	134159	132684	127396	27507.9	172523	196667	223399	164841	63722.7	67471.5	84477.2	76965.7	115286	136220	66780.8	118478	148852
K04069	pflA, pflC, pflE; pyruvate formate lyase activating enzyme [EC:1.97.1.4]	141359	180679	138934	273601	97594.2	202891	85293.8	209079	446399	78363.5	159283	77863.9	115005	410223	346730	314305	200486	252016	76602.7	207952	216259	171414	190728	189154	271140	306531	240544	651791	645069	554274	163709	472184	343615	363097	497743	514323	256777	780038	514560	149970	306862	278903	362756	281327	571201	174073	423398	426556
K06041	kdsD, kpsF; arabinose-5-phosphate isomerase [EC:5.3.1.13]	48345.2	101675	60185.6	130424	47416.5	43376.2	43741.8	37846.5	156982	60709.1	25457.5	48549.7	51136	97788.3	97616.6	230637	69392.4	173768	38352.9	81215.7	55997.3	54837.2	36717.1	64202.6	165197	87910.9	74960.5	141732	239314	293075	75824.6	255757	220230	140428	31946.9	190542	223349	242811	196435	63781.3	68535.8	176232	102374	147586	142385	75707	170076	158245
K06861	lptB; lipopolysaccharide export system ATP-binding protein [EC:3.6.3.-]	48316.2	101677	60172.1	130375	47417.5	43207.2	43708.8	37849.5	156251	57947.1	25428.5	48542.7	51125.5	97722.3	99305.6	230582	69459.9	173765	38360.4	81079.2	55258.3	54790.2	36529.1	64174.1	165171	87897.4	74949.5	141953	239318	293052	75792.6	255735	220388	139849	31912.9	192469	223320	240539	196451	63772.3	68467.8	176265	102276	147563	145837	76024	168060	158296
K00100	bdhAB; butanol dehydrogenase [EC:1.1.1.-]	63590.6	180866	141616	80294.3	61336.3	95460.2	104530	116156	297611	76612.6	80125.8	56817.3	81941.4	224050	204764	321226	126921	201642	51469.6	140111	124840	84090.5	92618.4	114806	228889	146665	199979	331378	225340	312496	98434.9	339371	239253	203691	268682	295737	355086	564831	327751	77979.6	177443	208152	191092	209752	299123	118734	212111	214760
K00950	folK; 2-amino-4-hydroxy-6-hydroxymethyldihydropteridine diphosphokinase [EC:2.7.6.3]	60716.8	140996	109779	246628	75551.1	82851.4	63101.8	56112.8	287509	89117.1	42307.2	82079.8	98283.8	171304	173807	388056	113606	89752	71951	147891	98175.8	106397	63197.5	116309	311802	168424	142530	243693	404930	454213	121675	258903	329658	255454	53428.8	306546	327017	444213	322967	119828	131263	170234	145234	225193	239242	133337	267164	293351
K01627	kdsA; 2-dehydro-3-deoxyphosphooctonate aldolase (KDO 8-P synthase) [EC:2.5.1.55]	48312.2	101656	60100.1	130374	47416.5	43198.2	43708.8	37846.5	156198	57946.1	25407.5	48538.7	51122.5	97717.3	97550.6	230580	69329.9	173745	38350.4	81079.2	55126.3	54779.2	36529.1	64174.1	165171	87873.4	74948.5	141680	239306	293046	75789.6	255733	220174	139848	31900.9	190451	223320	240521	196409	63772.3	68466.8	176212	102263	147469	142256	75682	168031	158231
K01785	galM, GALM; aldose 1-epimerase [EC:5.1.3.3]	137999	281287	133514	389012	95088.1	150864	99674.6	135909	585712	84477.6	96880.7	102871	132217	372183	348169	441705	183328	295644	81692	296376	213675	167487	128989	221959	392831	392044	228587	570964	739093	722196	222417	593229	372878	458100	310724	527586	327525	767770	601193	182331	323879	407468	332917	251172	566414	178296	407981	540500
K02897	RP-L25, rplY; large subunit ribosomal protein L25	42041.9	72109.5	79029.9	144324	55687.4	51004.1	49231.9	72753.2	163701	43139.7	34337.4	42811.1	56452.2	122109	119867	198861	72431.2	48864.1	37841.6	79015.8	64650.5	70572.8	49490	66077.3	177091	102730	82965.3	153037	237508	237549	64394.2	186539	151883	149337	51863.5	202018	204052	299241	180187	70233.8	105999	90963.6	101481	135637	160072	72904.6	137242	171388
K03215	rumA; 23S rRNA (uracil1939-C5)-methyltransferase [EC:2.1.1.190]	95963.6	125706	120332	156589	90829.9	162855	94666.5	205596	426503	70870.6	119236	65462.7	111518	314399	301759	265014	175430	199309	62757	159478	149412	169832	166221	151353	215538	218325	194444	484921	476198	401656	114399	392187	260114	251086	331619	369133	304554	627323	405365	91361.6	230477	207376	311332	259026	441762	142214	306386	293745
K03307	TC.SSS; solute:Na+ symporter, SSS family	105800	209958	106069	164547	37947.1	86500.1	55231.1	88727.4	300031	83675.7	70727.1	65962.7	79447.1	224071	279457	333434	134911	443068	33198.2	171279	119813	72064.7	82570.6	141825	198950	148364	128941	395727	396338	526602	121923	655145	388791	239127	265813	303376	253303	540028	378086	83420.1	181463	386935	260117	224351	291244	122146	295634	236005
K03547	sbcD, mre11; DNA repair protein SbcD/Mre11	71618.7	81185.4	84091.5	143062	59708.5	83985.2	48265.3	93085	275342	59240	69783.2	50616.6	82344.5	178947	154071	240866	110851	187252	35248.3	91142.9	85952.6	80357.1	82972.7	74011.2	190174	142701	124651	269745	314341	269029	79617.3	319306	200660	179816	130475	222734	231367	421114	261952	74148.7	150991	182252	151662	182673	207581	98759.5	127330	214551
K03561	exbB; biopolymer transport protein ExbB	125075	264442	126278	369885	76532.2	90298.7	74012.7	72055.2	438480	113058	51587.9	104690	105803	263462	251902	495760	152056	500632	80733.4	233091	147542	117257	67191.5	186816	390981	258901	156203	379979	674236	775571	203445	747714	474968	370823	76680.6	490075	455314	588272	520695	182929	201184	514024	266601	281608	373930	157687	370366	448180
K06518	cidA; holin-like protein	72488.4	109926	82259.6	140982	50438.9	93713.4	51697.3	118038	270472	52403.7	66966.6	55996.2	81093.4	187763	184620	188517	114688	187597	47219.3	115586	100556	79139.8	99551.4	86357.1	177785	146666	131070	295250	352979	321451	87348.8	317291	203337	180372	219266	223975	181442	435578	259850	70767.6	150949	183930	173399	163607	269956	94870.2	191041	207125
K07277	SAM50, TOB55, bamA; outer membrane protein insertion porin family	48325.5	101811	60205.4	130374	47428.2	43245.9	43791.5	38549.5	156283	59345.7	25949.8	48539.7	51154.9	97819.3	97686.6	230584	69513.3	173768	38398.4	81079.5	55466.3	54809.2	36622.5	64189.4	165172	87884.4	74951.5	141686	239390	293053	75814	255796	220306	139849	31935.2	192148	224408	240796	197354	63779.3	68522.5	176225	102714	147474	143507	75807	168387	158232
K11720	lptG; lipopolysaccharide export system permease protein	48315	101635	60100.1	130374	47418.5	43183.2	43698.8	37851.8	156276	57910.1	25419.5	48536.7	51128.5	97721.3	97537.6	230578	69320.9	173780	38350.4	81079.2	55098.3	54779.2	36527.1	64159.1	165171	87875.7	74947.5	141454	239310	293056	75768.6	255738	220194	139582	31900.9	190434	223320	240557	196433	63772.3	68469.3	176220	102236	147357	142213	75682	168021	158233
K11752	ribD; diaminohydroxyphosphoribosylaminopyrimidine deaminase / 5-amino-6-(5-phosphoribosylamino)uracil reductase [EC:3.5.4.26 1.1.1.193]	69867.9	111277	85679.3	141055	69070.6	94206.1	69730.4	112011	277293	62519.6	69574.8	56149.2	79467.3	180951	181938	244268	109562	186086	48958.5	116354	92539.2	107657	97410	86131.2	182827	144691	121732	279420	340044	345113	89693.9	323269	221813	173763	100966	249656	247076	409826	257875	77698	136939	186781	144937	193353	244073	93062.8	205536	219180
K00677	lpxA; UDP-N-acetylglucosamine acyltransferase [EC:2.3.1.129]	73735.5	165425	109310	245936	92216.9	82748.8	63064.8	60634.7	285052	93076.3	41736.3	89071.8	98123.7	170823	174842	388513	119210	215171	71847.4	147998	98507.5	105806	65120.9	116007	311592	168477	142580	251311	433457	492556	128314	376873	332588	255487	52038.4	306059	376816	454957	322676	120428	131923	256731	153449	247370	238931	136690	272895	294020
K01270	pepD; dipeptidase D [EC:3.4.13.-]	95634.1	167651	135580	243690	112113	131625	61654.3	142345	396588	93957.7	71200.9	96647.6	119007	271126	262613	364215	158515	220625	80735.4	170615	138191	152691	128753	136240	313924	219927	195869	406318	529931	488362	133201	435478	287033	278653	165386	374248	373230	611034	369342	126638	199307	259553	207681	261644	375219	150864	308319	337843
K01586	lysA; diaminopimelate decarboxylase [EC:4.1.1.20]	94782.3	127026	112301	160461	82531.2	133976	85532.2	168667	406503	66502.3	102079	62012.2	104113	280170	277450	264706	151489	199025	58715.4	144214	135736	152812	142408	125473	207576	191665	161936	417251	415502	384197	109851	392411	258397	240281	286925	336440	272168	565061	361408	83327.2	220062	203869	255630	236516	358786	131480	299982	274954
K01609	trpC; indole-3-glycerol phosphate synthase [EC:4.1.1.48]	49691.5	85270	80071.1	140001	44538.5	88336.2	68867.3	103588	270336	51978.6	66030.6	45985.7	77119.9	185211	192204	215684	112395	57248	33871.9	118077	96270.4	78487.4	87192.8	85599.5	176227	150072	130234	283047	316364	289107	81884.2	192116	213733	185063	202963	215668	144910	412873	255169	70317.8	147252	96652.6	153937	157901	260596	98589.4	186931	210517
K02051	ABC.SN.S; NitT/TauT family transport system substrate-binding protein	61726.8	66478.9	71110.1	54975.1	83945.9	153107	123438	151158	317346	43503.2	98333.4	60775.3	108513	224312	251178	131649	146422	160552	39473.7	72869.9	112288	157576	146596	88641.3	88980.3	116832	119309	372198	188841	201688	56520.8	281815	195699	139469	432976	258607	198470	422148	290371	92174.9	160297	130815	260456	228972	300974	141616	305045	220220
K02072	metI; D-methionine transport system permease protein	42143.3	46190.6	38059.1	37765.2	17419.4	50492.1	24857.3	54987.8	78201.9	39995.5	52425.7	16252.1	25771.2	104463	61214.4	103210	56569.6	149839	15381.3	32650.5	48495.5	41893.2	49661	46772.9	39159.5	55901.5	53009.3	148019	107026	113516	29313.8	156540	101215	70749.5	248383	126672	77607.8	170801	122475	17662	66915.5	104582	137818	81107.5	141306	55615	132916	71450.3
K03100	lepB; signal peptidase I [EC:3.4.21.89]	169256	264832	198267	332062	130316	237457	145476	281397	695843	116509	190433	112833	179225	547810	527247	524366	281965	291658	94520.3	352786	283861	234256	240134	277502	408691	447044	323106	880827	819837	725219	231072	701914	468387	499567	541573	688067	409274	1.13567e+06	742549	214685	438757	374918	456630	372990	785004	238360	492815	609135
K03738	aor; aldehyde:ferredoxin oxidoreductase [EC:1.2.7.5]	149	3025.25	7468.92	9244.67	2102	1133	3301	238.67	25244	4868	2410.5	452.33	3024.67	9857.33	4391.92	54380.2	4994.5	585.58	1006.67	3244.83	2886.17	2613.5	874	2212.92	28335.7	5024.67	802	6257	9952	39521.2	5736.67	10536	23300	11530	2845	58512.7	17986.8	14778.2	22879.8	13906.2	2684.58	8256.92	11748.7	13318.7	15773.3	5318.5	15582.7	24811
K03803	rseC; sigma-E factor negative regulatory protein RseC	35152	92531	53528.1	116968	21802.7	30718.2	21952.9	30338.5	132117	65867.3	21633.7	37950.8	49124.5	90333	90856.7	238779	59880.6	43812.7	21395.2	69808.9	56177.3	23370.2	27541.7	57880.4	148648	86102.2	75016	139817	199267	241539	56904.1	128616	175773	137400	153479	153547	111873	226870	150801	56721.2	66173	83707.7	87046.4	80560.6	144349	68632.8	111439	134616
K04084	dsbD; thiol:disulfide interchange protein DsbD [EC:1.8.1.8]	35182.4	70702.8	57043.9	123893	46776	41495.1	22720	32986.1	143204	41515.2	21964.6	41428.7	49675.3	91233.8	90410.6	189147	58672.2	47427.6	34551.5	73987.9	50325	54052.6	35482.1	57216.4	162004	88199.4	72929.2	133493	203539	222761	59255.2	134985	149061	130234	31259.8	182100	184987	225364	170384	65104.7	67973.5	87165.5	88139.7	116499	141772	68794.1	127095	151640
K06131	clsA_B; cardiolipin synthase A/B [EC:2.7.8.-]	117540	182867	155977	275917	136485	181816	87970.6	205856	528026	84514.4	115980	96920.8	150471	340126	336985	355615	200040	115961	89251.5	212782	176216	206265	185511	157532	342094	286645	253255	545708	610448	538677	141514	399268	292049	335240	316381	413648	375161	800118	462351	140433	286394	190296	274674	303034	509092	189726	351383	407965
K06317	bofA; inhibitor of the pro-sigma K processing machinery	15276.5	9616.67	9087.91	19699	4074.08	11338.9	5514.5	6894.9	11380.2	18256.9	9424.63	10878.7	6011.31	20677	18733.3	41901.1	25899.6	129387	2802.32	11916.6	24574.8	5775.62	9751.97	10950	13240.4	10102.1	12288.3	33653.4	51043.3	36015.3	18027.4	126923	84594.9	34360.9	138125	23704.1	34406.1	49099.5	49664.1	2504.95	10321.2	91940.8	55832.7	43498.5	42005.3	19824.5	94003.5	16126
K07164	K07164; uncharacterized protein	25436.5	67161.9	50586.2	117282	44814	40218.4	20678.7	22868.6	129945	37753.2	18755.6	41017.2	47631.4	83501.2	83418.5	161337	53532.6	41470.5	33743.6	70721.7	48566	51158.8	29493.8	55355.8	147743	83438.4	71462.2	123996	196956	202100	55766.8	122324	139869	123654	28733.5	150625	156785	216908	146423	55993.3	63464.5	82138.7	73549.8	106202	122090	62841.5	122091	137917
K07322	ytfE, scdA; regulator of cell morphogenesis and NO signaling	40674.4	73571.1	96058.8	126550	65806.9	63955.4	32148.8	51508.6	135873	79978.9	31479.6	75168.7	91566.4	105689	121555	300381	95415.9	55308.8	53175.9	89313.8	52709.1	68148.7	51769.8	70515.2	234172	88972.9	134507	179397	239442	232932	67271.7	171505	198575	158572	41266.8	197939	257604	374317	181081	110265	83181.7	91053.3	86873	167718	146193	110872	134507	183635
K07405	E3.2.1.1A; alpha-amylase [EC:3.2.1.1]	25436	67133.9	50479.1	116427	44810.5	39873.9	20638.7	22824	129880	37726.2	18457.1	41006.9	47629.2	83345.3	83290.8	161327	53361.6	41466.2	33720.4	70716.3	47807.3	51142.8	29462.8	55278.2	147726	83410.2	71406.2	123761	196641	202007	55749.7	122321	139460	123598	27810.5	150103	156724	216835	146371	55991.8	63457.2	82134.5	73344.6	106120	121940	62827.5	121650	137912
K08307	mltD, dniR; membrane-bound lytic murein transglycosylase D [EC:4.2.2.-]	35132.5	68861	55595.1	123719	46644.5	40150.9	22369.2	24148	142197	41412.1	20867.7	41205.1	49384.5	89322	87297.5	188680	57678.6	47203.7	34400.4	71492.7	49556.3	53729.2	31569	56677.4	161914	87095.4	71469	127966	202970	221129	58288.3	134399	146965	129026	29173.9	176811	170080	223704	167027	63718.7	67268.5	85655.2	81158.7	115404	135082	66821.8	126202	149944
K14652	ribBA; 3,4-dihydroxy 2-butanone 4-phosphate synthase / GTP cyclohydrolase II [EC:4.1.99.12 3.5.4.25]	65641.3	115800	83404.4	139715	73326	109855	69839.1	113746	267761	62515.2	70077.3	61038.5	78475.7	203914	200053	240395	114073	186974	62070.6	133045	98977.7	112061	100708	103291	173763	148442	126780	343603	357113	337701	97539.1	366203	248314	190912	107762	257727	235302	454349	294523	70195	156325	190943	170175	204780	278586	101232	215748	210072
K00012	UGDH, ugd; UDPglucose 6-dehydrogenase [EC:1.1.1.22]	85773.9	178237	126671	254279	77462.2	100941	83209.2	91964.2	335069	103909	78751.9	89716.4	116096	240691	204609	374495	143749	237030	63590.7	183770	141271	103059	87591.7	127592	309534	208897	177453	298776	477861	489286	138145	405520	281352	287914	135556	376827	343434	572188	341352	123527	206910	272125	210356	220088	332475	134128	226741	312072
K00184	K00184; prokaryotic molybdopterin-containing oxidoreductase family, iron-sulfur binding subunit	86.17	4850.5	7766.87	7980.03	1090	3240.33	2157.67	402.03	13732	5014.5	5998.33	348.63	1860.2	6843.97	4281.03	31367.2	4754	507.3	647.2	5425.3	8182.87	2723.5	907	2993.37	14185.7	4133.2	1762.5	5123.33	6664.5	24206	4188.2	10059.5	36452	8977.83	5165.5	37768.7	34794.8	9010.2	24455.8	6954.5	2680.3	5988.53	16425.5	10125.2	16444.5	5546.67	19300.4	14181
K00351	nqrF; Na+-transporting NADH:ubiquinone oxidoreductase subunit F [EC:1.6.5.8]	25488.3	65270.8	49938.9	116157	44937.8	39924.1	20573.8	32338.2	129574	36121.4	17117.3	41057.8	47720.5	84408.6	88887.9	159241	53416.9	41987.9	33801.3	68484.3	46772	51315.8	32871	54908.7	148094	83308.6	71837.5	124220	196740	199738	55278.2	122638	126023	121895	26187.9	149820	167000	216915	146012	56050.2	63877.7	81051.6	69785.2	106177	128817	63152.8	114214	137171
K00796	folP; dihydropteroate synthase [EC:2.5.1.15]	78849.7	104354	74409.6	149499	57984	79017.3	56821.2	67651.5	270017	68086.6	64261.4	60447.1	72295.7	155695	161726	238383	101247	307759	41990.3	97402.1	87829.3	83078.8	78923.2	75651.8	187255	117181	103008	232495	321576	307552	93395.7	386359	229748	176903	103370	256035	256514	344112	253198	68604.4	116004	262781	160339	171812	198662	92173	205332	174994
K00963	UGP2, galU, galF; UTP--glucose-1-phosphate uridylyltransferase [EC:2.7.7.9]	32845.3	38768.1	22662.9	29921.8	10220.4	15061.6	25792.3	18039.6	32499.5	35948.4	20604	11706	9883	39666	27973.7	99223.6	31672	142786	6530.19	15485.6	21523	13232.9	11417.9	28238.8	19384.1	20301.7	16400.2	47427.6	58346.2	97934.3	26064.7	147207	102832	41541.2	121390	69155.2	74491.1	51890.9	75885.7	14881.5	9300.6	100470	83113.5	53458.6	62907.6	39257.8	82383.4	28437.6
K01737	queD, ptpS, PTS; 6-pyruvoyltetrahydropterin/6-carboxytetrahydropterin synthase [EC:4.2.3.12 4.1.2.50]	76479.9	104583	84896.5	140102	50421.2	62342.1	43406.6	78278.4	267275	65477	51104	55037.9	75557.6	152311	163581	239164	105987	309796	31065.3	91106.3	69110.3	54493.5	56571	74327.2	179389	113381	97995.9	223408	312703	322326	93024.3	426876	231663	171938	92943.9	239093	258980	350099	257033	71666.6	119722	269094	158158	172010	182187	81700.9	165627	182869
K02028	ABC.PA.A; polar amino acid transport system ATP-binding protein [EC:3.6.3.21]	70244.6	103877	99466.8	93637.7	78594.3	165942	115537	200516	362216	73142.5	137186	65371	123669	294126	279171	257391	194304	173002	39166.5	122051	147512	151080	175628	148104	116306	169014	155596	521479	335113	338098	88854.4	349461	319016	207014	555966	346598	164707	558190	365941	58059.2	204027	153274	361080	268774	444803	179964	338706	204925
K02029	ABC.PA.P; polar amino acid transport system permease protein	71431.5	99539	79539	86650	50148.9	122968	141776	150584	170324	70120.5	139700	38598.3	60001.2	236239	183545	185887	148416	288908	31273	123195	145633	99075	126048	152119	99327.7	151928	146331	417761	327135	291820	87605.7	326655	286560	181248	534457	329917	162257	416632	297292	51154.9	143243	223952	371185	185609	402230	130753	346912	160432
K02071	metN; D-methionine transport system ATP-binding protein	42157.7	46164.3	38178.4	37730.2	17429.7	51105.8	25040.7	55672.1	78033.6	39995.5	53054.7	16276.7	25759.5	104512	66642.7	103210	56653.9	151116	15415	32640.8	48447.8	41936.6	49628.3	46938.9	39167.5	55948.5	53013	148111	107105	113513	29385.1	156592	101729	70907.5	254675	128501	77591.3	170751	122701	17660.3	66970.2	104582	139063	81049.2	150895	55724.5	133017	71447.6
K02527	kdtA, waaA; 3-deoxy-D-manno-octulosonic-acid transferase [EC:2.4.99.12 2.4.99.13 2.4.99.14 2.4.99.15]	35189.2	70065	56304.1	123797	46860.5	41506.2	41692.8	33228.5	151715	50977.1	25369.7	41668.7	51079.9	92003.3	95430.6	219698	58714.9	50544.4	36998.4	71572.2	49580	54515.2	35515.1	56929.1	161925	87776.4	73334.3	137636	203821	222982	62987.7	135151	161202	131139	29373.9	187591	194679	225220	166290	63769.3	67631.8	85884.2	82154	115996	138302	72039.6	129714	150786
K03587	ftsI; cell division protein FtsI (penicillin-binding protein 3) [EC:3.4.16.4]	48596.3	142015	66474.8	150345	47523.1	44136.4	47562.2	34550.1	215905	54411.2	28051.2	42493.4	54173.2	126667	106876	267870	66890.8	69586.4	39349.8	121443	72186.6	58463.1	36984.7	84342.7	171201	161450	78617.3	175956	227231	325874	105680	206848	244394	185529	37485	249378	198603	271087	280729	64029.7	111894	154560	117185	150176	187409	74995.4	187538	239302
K03734	apbE; FAD:protein FMN transferase [EC:2.7.1.180]	79002.4	123688	110459	238102	72310.5	115059	60732.2	134006	338260	67154.3	88200.3	60728.1	86588.6	230815	263696	256906	141560	194457	50117.6	154286	129038	118024	109654	127142	251651	171571	144055	338853	513569	470686	96373.9	336607	266666	248876	291030	323558	254109	469814	327800	34675.5	166093	201192	252504	214138	341034	127794	294711	208966
K06199	crcB, FEX; fluoride exporter	49668.1	76100.7	38505	142841	48252.8	43667.3	36307.3	35496.8	158716	38584.9	24178.8	47379.6	51956.1	101661	99943.6	141654	65451.2	174399	23129.2	85995.9	61336.2	56767.9	38303.5	70195.7	89276	89348.7	16286.3	147134	222261	246469	76343.8	256083	226040	130814	57058.8	188448	147317	142738	185215	13016.8	73425.3	173911	109754	136966	151131	76277.9	182314	117841
K09117	K09117; uncharacterized protein	61869.5	87212.2	85737.7	146915	67622.9	91765.7	62144.6	108860	285428	62150.8	55085.9	56052.4	73664.8	188357	181703	244491	113741	172566	48364.1	112295	88900.1	103468	92821.1	87083	187174	140528	126497	284352	344512	303230	90605.6	320680	230008	178958	76606.5	266976	234428	403316	274955	75826.4	137668	183865	157558	196336	266507	92539.8	203769	219369
K00625	E2.3.1.8, pta; phosphate acetyltransferase [EC:2.3.1.8]	51750.9	118864	85284.3	145322	68373.3	98708.1	49429.9	107514	307669	60376.6	66221.7	50981.9	78073.2	202226	193817	233762	105176	64556.5	47860	133376	116103	107174	98973.2	97446.6	175972	149039	125647	294781	312552	326801	83011.5	193879	167296	177269	233109	266865	179210	422001	251291	122847	155075	107973	156336	155027	283740	95708.5	210903	248993
K00794	ribH, RIB4; 6,7-dimethyl-8-ribityllumazine synthase [EC:2.5.1.78]	69901	112431	84696.4	138181	69380	95458.1	70938.6	120174	278343	62907.3	70715.1	56577.4	79999.5	191390	187039	245564	113844	186303	49146.9	117553	95542.7	108242	98557.1	89743	184252	147303	125734	293537	347472	344887	91824.6	324528	233640	179515	107344	271919	247220	411632	277127	77929.3	140077	187167	162090	199567	264785	94171.5	213489	220001
K01081	E3.1.3.5; 5'-nucleotidase [EC:3.1.3.5]	25548.9	67756.9	55187.8	122850	28578.6	41269.8	21380.6	31865.6	141866	40441.5	18218.4	40843.2	49395.1	88283.5	86262.3	186752	55533.9	39656.1	34128.9	70614.6	49742.8	53966.6	31557.3	55424.6	161826	85696.1	72579.6	126946	202806	216935	58090.2	131799	145188	128948	28301.4	174837	134566	227021	164664	61142.3	68887.4	85276.2	78377.7	92730.8	133304	66784.4	119374	149277
K01284	dcp; peptidyl-dipeptidase Dcp [EC:3.4.15.5]	65962.2	135744	100401	236637	90416.1	80521.3	42561.7	47206.8	261816	73184.7	37147.6	82031.8	95345.7	186872	185897	340655	109003	94573.3	68417.2	144348	97015.9	76679.2	60153.4	122961	299868	170042	143821	297431	406606	413643	115752	291990	265373	259112	55056.4	294462	308006	482682	304224	115969	145652	166907	141987	214025	262117	124712	188088	276510
K01633	folB; 7,8-dihydroneopterin aldolase/epimerase/oxygenase [EC:4.1.2.25 5.1.99.8 1.13.11.81]	35228.8	68190.7	56057.3	124588	47756.9	41683.6	41628.2	33355.7	153517	51189.7	24598.8	41744	51154.9	92671	90150.5	217252	58700.8	51083.6	37060.7	69283.3	49470.9	55169.3	35900.7	56726.6	162151	88152.6	73463.1	138005	205360	220617	62294.6	136544	147740	129638	29577.1	183598	192995	225296	165171	63837.9	67808.8	84706.5	77762	116113	136227	71616	122501	149667
K01658	trpG; anthranilate synthase component II [EC:4.1.3.27]	62578.5	85979	80966.3	142472	67684.2	96262.5	68556.9	119683	278142	68766.9	64100.4	56126.9	77017.9	191672	188282	236444	115385	183854	49120.9	116211	94600.7	109846	100099	87819	176594	146823	127966	292363	348766	287099	88763.5	319438	215724	175008	116812	220444	219935	414361	277052	70253.8	149687	179960	161461	194451	263583	88984.9	200795	210223
K01710	E4.2.1.46, rfbB, rffG; dTDP-glucose 4,6-dehydratase [EC:4.2.1.46]	79083.7	148516	101664	244512	71548	111631	77899.2	124723	333208	65347.7	79752.9	60766.3	84861.4	229495	260158	249572	138717	196314	49399.7	148356	113190	116716	107175	107937	248441	168985	153277	354117	504162	528725	102426	331908	233856	239346	192437	346125	243452	471706	341341	133982	162848	201835	232210	214102	357502	115120	241563	283838
K01808	rpiB; ribose 5-phosphate isomerase B [EC:5.3.1.6]	87913.4	111391	93403.2	142999	72524.5	126228	74346.4	142824	380754	66495.2	90837.6	67769.7	95166.8	232203	249356	224305	145017	309201	54355.8	127042	121102	128955	123737	111617	182848	167831	155565	385039	419098	336314	108782	439517	243223	215375	290978	292557	253396	491598	319555	73068.9	176706	274197	241676	208878	321117	125923	282871	225007
K02109	ATPF0B, atpF; F-type H+-transporting ATPase subunit b	89909.5	121953	110233	156263	86004	137615	106438	185056	401641	67791.1	93850.2	62916.1	104907	260279	271767	259604	153235	193555	59711.9	143890	117333	153241	143277	119546	199842	190007	169478	423464	435410	393090	110574	383835	248732	223290	252512	297553	274100	554440	331490	84343.9	199031	199129	237961	233842	375614	118002	289489	279789
K02377	TSTA3, fcl; GDP-L-fucose synthase [EC:1.1.1.271]	32542	74370.1	63045.8	122630	45951.8	43261.3	46088.5	25798.7	170097	37817.8	24050	41364.4	49662.2	99023.6	105236	170574	58364	49245.4	35307.3	122862	53430.4	55733.5	33514.1	64843.1	154015	105824	75620.8	128784	211357	228081	64644.3	139084	142723	138732	32715.3	173428	158300	256318	181450	61361.1	102540	95263	80721.2	105625	140617	67207.8	146152	183887
K03630	radC; DNA repair protein RadC	111947	123386	91972.1	237240	78815.3	116747	78481	142594	318926	65678.6	94759.1	61408.6	86165	241138	240207	248682	144707	214392	54242.7	165312	126966	121987	120903	129507	235013	178016	151937	407729	546174	489771	112746	378369	262143	251668	285978	329228	226210	514193	322463	83631.5	177486	199559	239282	211216	372507	123833	293239	227164
K03654	recQ; ATP-dependent DNA helicase RecQ [EC:3.6.4.12]	147286	253305	230236	472913	156786	171164	122907	159540	588934	157111	120260	136154	179728	377898	367203	659519	233673	286650	120594	271284	203462	213706	157619	208114	617298	322622	337929	559698	906655	867319	208871	578360	479377	481890	292762	572924	631223	989868	580356	194159	278259	358065	317379	417170	528474	236369	473573	499041
K03787	surE; 5'-nucleotidase [EC:3.1.3.5]	48270.4	68908.8	57158.7	123870	47372.1	42703.2	42296.6	38348.9	151889	58305.2	29090.7	48498	51387.5	91814.3	95995.7	219853	65627.3	173552	37157.5	71646.3	50688.2	55615.2	36332.7	57932.9	162034	89594.2	74383.3	139304	234787	223018	69277.4	255648	165454	138236	36945.4	189966	223564	237812	168179	63808.8	67958	169658	87953.9	116359	147677	75237.3	136638	150187
K03798	ftsH, hflB; cell division protease FtsH [EC:3.4.24.-]	105029	138961	146084	183672	101873	193853	137871	229751	459454	81281.1	146836	72224.3	127907	367090	346956	310787	210008	209584	68863.5	178813	195402	189658	202138	158616	237970	245532	227441	573473	517865	453183	127475	454182	335962	294034	579134	426442	300982	766462	459863	97855.8	275349	218298	371925	326823	518596	169802	449376	336323
K05807	bamD; outer membrane protein assembly factor BamD	35136.2	70181	55616.7	123730	46764.5	41232.2	41576.8	32963.4	142623	41412.1	21690	41314.4	49590.5	90018.7	90195.8	188681	58697.6	47335.7	34494.4	71492.7	49579	53960.2	35206.5	56691.1	161919	87116.4	73272	134519	203083	221218	62941.3	134413	146966	130791	29322.9	177050	184907	224568	167149	63729.7	67474.5	85678.5	81353	115720	135694	67331.5	129845	149944
K07133	K07133; uncharacterized protein	201547	442646	252866	489278	295884	386866	165013	389486	1.14375e+06	174780	215493	283218	421621	680017	774520	823344	471242	247046	173896	573951	378649	368576	384736	379874	605300	694331	391038	988970	1.1139e+06	1.14236e+06	373893	782277	790396	707722	381154	1.04933e+06	656798	1.31915e+06	1.06756e+06	260546	542494	519172	561469	696715	1.05606e+06	469853	635230	937290
K09015	sufD; Fe-S cluster assembly protein SufD	35184.9	67560.9	54250.7	120924	46695.9	41239.2	39993.2	24346.2	133046	37646	20778.6	41248.1	47947.6	88720.3	87423.2	160393	54903.9	49477.3	34082.5	68915	48044.1	51663.2	31436.9	55147.1	148395	84283.8	72109.9	130128	199056	200912	59522.5	125050	125676	126336	34163.9	149005	154019	219599	144396	56859.8	68524.6	81044	70571.2	106726	128552	62304.3	119317	137091
K00029	E1.1.1.40, maeB; malate dehydrogenase (oxaloacetate-decarboxylating)(NADP+) [EC:1.1.1.40]	35208.2	72002	60359.7	130005	47810.5	41248.2	62350.8	33126.4	154864	51303.1	21356	41511.4	51186.5	94706.7	95827.8	214507	63488.6	47821.7	34946.4	72222.7	50477	56423.2	35761.5	57864.1	176078	90389.4	73303	138581	209307	240315	65403.3	143942	154124	136231	30378.9	201645	183866	231154	186877	70666.7	70105.5	89181.5	88117	124918	147343	71190.5	135002	161763
K00346	nqrA; Na+-transporting NADH:ubiquinone oxidoreductase subunit A [EC:1.6.5.8]	25456.5	65185.8	49539.7	115634	44935.8	39904.9	20572.8	32337.8	129548	36119.4	17099.1	41049.8	47720.5	84405	85325.5	158567	53174.9	41612.9	33770.1	68404.7	46512	51266.8	32870.8	54728.3	147732	83251.2	71837.3	123668	196700	199623	55274	122147	125530	121892	26173.9	145587	166956	216910	145949	55996	63716.3	80942.2	69511	105991	121660	62468.8	114165	136982
K00347	nqrB; Na+-transporting NADH:ubiquinone oxidoreductase subunit B [EC:1.6.5.8]	25447.5	64989.8	49535.7	115634	44935.8	39904.9	20564.8	32337.8	129516	36118.4	17093.1	41048.8	47710.5	83436	83108.5	158567	53153.9	41589.9	33768.1	68395.7	46507	51265.8	32870.8	54668.3	147731	83087.2	71820.3	123641	196661	199576	55252	122140	124977	121875	26135.9	144002	166955	216495	144099	55996	63715.3	80888.2	69217	105913	119475	62441.8	114124	136756
K00348	nqrC; Na+-transporting NADH:ubiquinone oxidoreductase subunit C [EC:1.6.5.8]	25452.5	64994.8	49771.7	115634	45005.8	39946.9	20606.8	32364.8	129516	36213.4	17367.1	41049.8	47710.5	83448	83108.5	158589	53166.9	41589.9	33784.1	68395.7	46559	51352.8	32941.8	54693.3	147733	83123.2	71822.3	123641	196662	199578	55252	122140	124977	121878	26135.9	144002	166955	216537	144099	55996	63715.3	80888.2	69217	105913	119507	62441.8	114124	136756
K00349	nqrD; Na+-transporting NADH:ubiquinone oxidoreductase subunit D [EC:1.6.5.8]	25447.5	64989.8	49535.7	115634	44935.8	39904.9	20564.8	32337.8	129516	36118.4	17093.1	41048.8	47710.5	83436	83108.5	158567	53153.9	41589.9	33768.1	68395.7	46507	51265.8	32870.8	54668.3	147731	83087.2	71820.3	123641	196661	199576	55252	122140	124977	121875	26135.9	144002	166955	216495	144099	55996	63715.3	80888.2	69217	105913	119475	62441.8	114124	136756
K00350	nqrE; Na+-transporting NADH:ubiquinone oxidoreductase subunit E [EC:1.6.5.8]	25460.8	64990.4	49641.1	115634	44946.5	39952.6	20647.5	33036.8	129516	36130.1	17274.4	41048.8	47710.9	83452	83108.5	158571	53171.3	41590.5	33810.1	68396	46556	51282.8	32901.1	54682.7	147731	83097.2	71822.3	123641	196744	199578	55275.3	122201	124977	121876	26136.2	144002	166955	216498	144099	55996	63770	80888.2	69218.7	105913	119476	62441.8	114124	136756
K00655	plsC; 1-acyl-sn-glycerol-3-phosphate acyltransferase [EC:2.3.1.51]	93315.4	127363	109269	178197	91158.9	150222	110322	162946	426655	71068.4	111518	65615.2	108787	288541	293131	285951	171403	197955	60325.3	154472	151941	158952	160320	130873	231124	212039	194213	476429	467578	406911	121762	362936	260442	249576	311486	366687	275485	591793	396745	99175.4	202540	202577	283192	247487	436111	137864	307780	288795
K00793	ribE, RIB5; riboflavin synthase [EC:2.5.1.9]	69904	112444	84742.6	138161	69379.6	95419.4	70877.3	120171	278343	62903.7	70710.4	56568.1	79978	191355	188766	245510	113956	186263	49155.4	117542	95611	108242	98230.4	89728.5	184239	147289	125712	293767	347473	344872	91797.9	324520	233784	179153	106255	273922	247203	411596	277080	77929.3	140063	187199	161991	199642	267796	94437.5	213479	220056
K01104	E3.1.3.48; protein-tyrosine phosphatase [EC:3.1.3.48]	112478	123458	155051	272015	103321	204958	119665	257732	623035	82183.3	152111	74364.5	138155	403975	414754	304871	220028	228191	74267.3	206256	192326	202536	207394	171347	285140	258992	234013	600513	681241	558320	139727	450746	273400	323352	420602	518445	298901	777638	508933	204354	294762	228304	365684	304913	546763	157843	354621	425862
K01277	DPP3; dipeptidyl-peptidase III [EC:3.4.14.4]	25430.3	64985.9	49404.4	115627	44803.5	39776.6	20481	22819.6	129138	36073.2	16882.8	40940.6	47502.2	82735.7	83107.5	158561	53037.6	41456.2	33630.4	68395.3	46455.7	51027.8	29198.8	54644.5	147726	83070.2	71167.2	123402	196464	199485	54938.7	122066	124976	121841	26024.5	143983	153657	215666	144053	55984.8	63454.2	80888.2	69003.3	105912	119371	61972.8	113899	136756
K01278	DPP4, CD26; dipeptidyl-peptidase 4 [EC:3.4.14.5]	56339.3	133612	104533	238524	89527.9	80140.5	40990.4	45961.6	261641	72064.5	34287.4	81559	94902.9	176542	165018	338836	106359	89539.3	67911.3	143091	94268.7	105437	57935.7	119673	298502	167018	140193	282669	405488	413799	113481	288522	255543	253655	45447.1	273201	308690	481276	283682	113633	144599	166101	122709	207346	243047	123753	229585	268541
K01420	fnr; CRP/FNR family transcriptional regulator, anaerobic regulatory protein	31978	41225.1	25356	31612.6	12397.7	43874.9	41623.8	33366	62803.2	17289	48330.9	15333.5	20435.2	78148.4	64430.1	53558.5	53624.7	147432	9343.7	33063.5	53442.2	28422.5	44495.8	30080.2	42227.5	43626.2	49339.1	131171	96376.3	108480	37262.4	150615	98675.1	63460.4	220386	113256	71130.8	155391	114273	16312.3	47496.1	102160	111361	78461.7	123601	48632.3	141706	45342
K01480	speB; agmatinase [EC:3.5.3.11]	27922.7	6610.6	17889.8	16249.5	5905.31	20221.7	15430.7	11660.9	30396	14040.3	32264.5	11042.7	14998.5	35816.7	40132.2	36269.9	29289.1	146010	3809.35	15874.9	25778.2	11916.5	16166.4	11431	29245.2	31118.6	23645.5	62741.8	72793.5	29642.4	17993.6	133846	44653.6	47671.1	174767	90217.4	51641.4	91724.4	53428.1	10913.3	30259.1	94577.6	80140.7	24518.7	76982.3	35219.2	83579.9	29838.8
K01585	speA; arginine decarboxylase [EC:4.1.1.19]	35055.5	67990.8	50542	117322	45903	40235.5	20048.1	23983.1	128442	38352.3	21030	40911.7	47727.5	84332.9	83816	162434	51856.4	46345.7	33805.2	69974.9	48766.5	52264.2	31246	54779.3	147037	84548.4	71763.3	123336	198046	198231	55726.8	127020	138697	123389	27677.9	152532	156706	217209	144235	54951.7	64744.7	81555.3	71469.5	105965	124445	62906.7	115439	137225
K01681	ACO, acnA; aconitate hydratase [EC:4.2.1.3]	82051.1	83324.3	100480	147023	45545.7	93185.1	66403.5	111390	263548	66392.7	78155.9	52472.6	81934.3	190909	178793	210825	121588	192660	33566.4	111467	106607	83824.6	92662.2	96561.1	172517	157185	134835	305941	354822	260653	85497.4	327366	170048	187020	265727	230042	182933	433539	254282	73477.7	156850	182126	185068	132670	282947	106593	171344	203620
K01696	trpB; tryptophan synthase beta chain [EC:4.2.1.20]	72437.4	89462.4	90038.1	151648	45147	87907	70161.8	118372	292506	64179.1	73244.3	53039.6	80477.3	192716	194309	248914	119988	186180	37128.6	120965	96887.9	81958.4	91899.5	87428.2	190188	154543	130897	285930	353229	311918	91190.9	323404	234600	188645	137310	259594	207610	432034	275387	78078.3	151760	185207	159725	163030	274963	104245	165962	223546
K01911	menE; O-succinylbenzoic acid---CoA ligase [EC:6.2.1.26]	33196.9	53299.5	52947.2	115277	29331.1	40972.1	19630.1	32976.7	120491	38504.6	18355.1	40055	48730.7	58628.7	71572.4	179809	52668.3	36310.3	36392.6	40576.7	25802.1	52689.7	32053.6	34885.3	159402	82693.7	67888.9	98322.2	197671	201090	42749.2	131155	100348	115909	20310.2	107763	143926	215403	129625	63739.8	66073.9	72406.3	42336.4	86872.7	90816	64726.3	100056	146011
K02548	menA; 1,4-dihydroxy-2-naphthoate octaprenyltransferase [EC:2.5.1.74 2.5.1.-]	35196	71348.8	61497.9	128516	46921.8	41874.8	23017.1	33255.3	153102	52337.4	22682.2	41934.2	50038.4	93926.8	96507	220435	58815.9	48360.8	37185.8	90140.1	52821	54688.6	35311	62645.7	162149	89104.1	74165.3	138778	205161	225562	69653.3	135344	164229	137367	33087.9	215003	185244	226836	181751	63777.7	68130	90064.1	93145.4	116466	143268	69552.5	133380	152990
K03183	ubiE; demethylmenaquinone methyltransferase / 2-methoxy-6-polyprenyl-1,4-benzoquinol methylase [EC:2.1.1.163 2.1.1.201]	35491.8	72860.1	59007.3	128294	48617.5	42399.3	43918.3	24832.3	160486	51947.3	24834.4	41800.2	50267.5	102300	121351	220198	61717.6	51016.7	37466.8	74277.2	56330.5	55728.9	32661	63225.2	163644	88654	73980.7	140568	204905	228023	64009.7	138889	154919	133180	41731	182783	172651	232161	172688	67689.1	68038.3	88464.6	94353.3	119332	153076	68977.2	143553	152175
K03589	ftsQ; cell division protein FtsQ	72571.8	110864	90754.8	152223	70759.5	99924.1	71719.7	122013	292025	60726.2	75265	56952.4	83392.9	191990	193496	247254	117613	188445	50331.9	117541	97911.4	111571	102884	103432	190563	151956	128831	287607	355947	347201	91678.1	326288	224719	187330	111515	256851	236750	435963	266078	78271.9	152494	188700	189659	197361	259115	95962.1	213518	224974
K03593	mrp, NUBPL; ATP-binding protein involved in chromosome partitioning	35156.2	69351.4	58583.1	126383	46890.5	41248.9	41559.2	32990.7	142132	40334.1	20777	41393.7	49683.2	89558.3	95408.1	186041	58496.3	48108	34455.8	69194	48315	54006.5	34968.8	56385.4	161982	87106.8	73179.7	134267	204240	219856	62184	134461	132891	130719	28375.5	172189	168653	223764	164967	63763	68035.5	84506.5	78668.3	115629	136058	66603.8	122789	148813
K04516	AROA1, aroA; chorismate mutase [EC:5.4.99.5]	25462.7	65332.4	49824.8	116394	45789.2	40055.8	20732.5	23046.6	131791	45976.6	17492	41188.5	47636.1	85096.4	92911.6	184492	53444.8	41649.9	33750.5	72012.8	47096.7	51075.9	29450	57479.9	147843	84545.6	71314	124412	197038	201234	55133.7	122206	140106	123817	26263.7	150113	153697	216644	151470	56006.1	63532.8	81029.9	70473.7	106203	126968	62887.5	115973	137942
K04762	hslR; ribosome-associated heat shock protein Hsp15	35129.5	68011	54547.4	122935	46757.8	41148.6	41421.5	32961.7	141905	39764.7	20106.3	41249.4	49465.5	89411	90003.5	185920	58330.6	47330.4	34405.4	69172	48215	53846.8	34953.1	56057.4	161925	86776.8	73033.3	134097	202908	218702	62129	134157	132484	128989	27567.2	170654	181849	223433	164771	63722.7	67474.8	84417.5	76568.7	115451	133046	66431.8	122020	148777
K06020	E3.6.3.25; sulfate-transporting ATPase [EC:3.6.3.25]	74	1977	4743	6272	1046	1018	1570	171	12287	3065	837	197	1630	4787	4876	25827	4042	491	458	730	1219	2476	626	1171	14159	3273	1185	10437	6230	19097	6828	9531	7280	7033	1051	26146	14874	6841	20709	6944	2631	3523	7647	9574	13367	3991	6043	11830
K06196	ccdA; cytochrome c-type biogenesis protein	3155.45	34344.7	12213.7	8885.71	3158.49	19689.2	9048.16	4518.32	16383.3	3362	14272.2	4671.81	8398.64	24202.5	30981.2	20761.9	24528.9	8237.4	3308.65	16030.9	26309.8	7905.96	9654.89	19633.5	7963.23	17147.5	30190.8	78450.4	26600	78133.9	13081.1	10161.5	83370.7	32490.3	77329.9	46099.3	19072.6	65631.5	65199.6	4421.96	13608.9	14863.9	56312.7	49109.2	70900.5	29117.6	67702.8	19749.3
K07106	murQ; N-acetylmuramic acid 6-phosphate etherase [EC:4.2.1.126]	48496.2	71684	14311.5	123887	29372.1	46932.6	13529.5	35209.4	131486	28847.4	16647.5	46199.1	51829	98731.2	97050.7	107782	60380.6	173314	20136.8	79173	54369.7	55706.9	33443.6	62894.4	66588.6	85231.9	25435.9	152336	211284	232664	69725.8	245461	180666	111374	41049.2	138470	61801.2	143173	168282	59504.3	69001.2	170913	92465.7	101873	143563	63377.7	149790	143078
K11754	folC; dihydrofolate synthase / folylpolyglutamate synthase [EC:6.3.2.12 6.3.2.17]	92575.4	122958	102362	165632	83186.1	146264	88207.1	159289	412508	67108.5	119580	62856.6	106682	277735	269564	257228	152089	204123	57351.5	137903	141243	150404	150696	118807	216261	195535	167852	413888	420764	365958	107880	340099	247412	240214	324455	349487	256437	551382	360094	81487.2	210261	194956	275252	231507	359677	133126	290686	269342
[truncated: 12 more columns]
