# Supplementary material for: Characterization of gut microbiota associated with clinical parameters in intrahepatic cholestasis of pregnancy
Source: BMC Gastroenterol. 2020 Nov 23;20:395. doi: 10.1186/s12876-020-01510-w (PMC7682054; doi:10.1186/s12876-020-01510-w)
Supplement: Supplementary file 3 — Additional file 3. The total list of 138 KEGG pathways significantly different between ICP patients and controls. [file 12876_2020_1510_MOESM3_ESM.xlsx]

## Sheet: wilcox.test.pathway.p0.05
The total list of 138 KEGG pathways significantly different between ICP patients and controls
pathway	description	ICP10	ICP11	ICP12	ICP13	ICP14	ICP15	ICP16	ICP17	ICP18	ICP19	ICP1	ICP20	ICP21	ICP22	ICP23	ICP24	ICP25	ICP26	ICP27	ICP28	ICP2	ICP4	ICP5	ICP6	ICP7	ICP8	ICP9	Nor10	Nor11	Nor12	Nor13	Nor14	Nor15	Nor16	Nor17	Nor18	Nor19	Nor1	Nor20	Nor21	Nor22	Nor23	Nor24	Nor25	Nor26	Nor27	Nor28	Nor29
PWY-5659	GDP-mannose biosynthesis	57917.2	107233	81377.1	154564	67640.5	88336.4	63240.7	76538.9	205222	58529.6	60982.4	63246.2	76344.3	156736	160470	235295	108901	180088	45794.8	105217	82632.2	90794.9	69107.7	95654.3	195726	136942	121673	252976	317163	306173	88841.3	290359	235241	190371	174719	237375	252764	376546	251204	80140	133313	179535	166507	186007	241539	116812	214637	198171
OANTIGEN-PWY	O-antigen building blocks biosynthesis (E. coli)	49139.1	72548.4	53480.3	66362.7	37539	70912.6	57101.2	90252.2	136372	44358	64459.8	31807.6	46422.1	129210	126457	151711	90989.9	126807	27762	80210.9	71077.3	71264.9	64706.2	72607	72863.4	102372	74750.7	199829	234953	242021	57968.3	217421	163642	128269	214405	191713	145204	253542	191541	36879.2	84681	138556	174354	129637	229070	84237.7	186472	134481
CALVIN-PWY	Calvin-Benson-Bassham cycle	92303.4	142192	106577	174654	92904.5	148388	83226.6	158237	337850	79030.3	103927	81224.9	113937	245551	238891	293404	166165	221511	65437.6	149183	141280	153994	142255	126518	214890	193920	163769	395059	436931	411455	114798	376569	303542	241210	271013	352562	283254	528140	354713	92661.2	189217	224053	255073	252960	367823	161864	322920	269263
COLANSYN-PWY	colanic acid building blocks biosynthesis	47151.6	79365.8	54043	85418.4	31261.9	41045.7	47872	41194	103607	49334.3	36221.7	32131.2	32027.1	97331.7	81126.8	182009	68578.1	93382.7	20804.9	51424.5	52755.6	40871.4	32169.4	63768.5	69277	65082.5	51258.6	127887	166832	221333	61055.6	218916	175791	112067	72741.4	163921	161926	166009	176172	43146.3	36283.8	138516	122519	118106	150630	77047.2	161752	94592.7
COA-PWY	coenzyme A biosynthesis I	72816.6	114776	93844	152522	76460.6	116413	74015.1	127122	295753	66046.1	82760.2	65587.1	93048.8	211392	206426	248737	136592	191405	54197.2	121551	110235	123437	112358	98855.6	193798	162077	140449	326400	366429	350113	96722.3	327793	249802	208575	271890	289533	256936	453216	303302	78444.6	156782	192167	210075	218440	308580	132031	269425	229778
PWY-6123	inosine-5'-phosphate biosynthesis I	82274.7	131426	106006	179411	82100.6	120586	79801.9	127792	328348	76304.8	87347.5	69761.6	96869.8	231760	225855	291418	145636	226271	59099.2	139433	123960	128301	115760	121646	226545	182299	158185	358927	418152	403313	112258	382013	288136	239471	285456	324403	293944	510909	343156	90733.4	172499	227946	246062	238715	340998	139865	306227	263576
PWY-6386	UDP-N-acetylmuramoyl-pentapeptide biosynthesis II (lysine-containing)	77016.8	123333	99492.6	155966	73551.5	114946	72015.3	129755	303065	68481	87619.1	61794.9	88563.3	221998	216846	257482	138190	208333	52423.5	127939	117871	119821	111592	111858	196902	167874	146669	345925	380668	371103	100674	353387	259753	217751	304453	309720	262512	476835	318540	79693.9	164849	206694	240475	219069	329252	131177	288547	237159
PWY-6897	thiamin salvage II	63640.8	101249	80729.8	158115	65504.9	94772.1	72228.2	130454	232476	70277.8	77835	63966.6	82385.9	172369	166371	273757	111838	179038	48796.9	107401	79720.9	89897.9	104945	88698.6	205759	132164	112713	267137	302684	316357	89916.7	283918	248115	187896	261130	277843	250375	343129	263582	82111.7	128682	154555	183829	181448	247547	112669	208637	209568
PWY-7220	adenosine deoxyribonucleotides de novo biosynthesis II	104445	181450	93390.9	187601	76385.9	112440	79867.2	77905.3	338615	65970.1	70988.8	61691.5	82572.1	234619	191909	315874	120129	166676	61727.8	153657	142868	142580	90266.3	123566	206172	267188	146674	373076	342275	433612	144779	363358	257096	287620	275682	386376	231866	489416	441263	107661	236506	242084	212002	198024	406061	134436	336054	363495
PWY-7222	guanosine deoxyribonucleotides de novo biosynthesis II	104445	181450	93390.9	187601	76385.9	112440	79867.2	77905.3	338615	65970.1	70988.8	61691.5	82572.1	234619	191909	315874	120129	166676	61727.8	153657	142868	142580	90266.3	123566	206172	267188	146674	373076	342275	433612	144779	363358	257096	287620	275682	386376	231866	489416	441263	107661	236506	242084	212002	198024	406061	134436	336054	363495
PEPTIDOGLYCANSYN-PWY	peptidoglycan biosynthesis I (meso-diaminopimelate containing)	76978.1	120005	98110.7	155087	73583.3	114635	76357.5	129151	300456	67956.6	86468.4	61934.9	87370.2	219207	215517	254225	136464	210504	53080.1	125640	116067	118326	111135	114083	195859	166212	144770	341752	378976	362735	100629	353034	255067	215805	295583	304230	261172	468995	313570	79527.8	162403	207662	241802	215675	324370	129549	283460	234499
PWY-6126	superpathway of adenosine nucleotides de novo biosynthesis II	89968.3	144815	105160	178800	81261.2	123776	86257.3	108494	347204	71722	85170.9	65860.4	93155	250668	225208	296215	139623	194874	60740	145334	135684	138004	110343	126754	219000	206814	160246	389581	393521	410710	120429	387210	276153	254414	305989	343575	268734	531117	368622	90431.3	199971	227023	244538	225981	378082	140056	321578	272057
PWY-6385	peptidoglycan biosynthesis III (mycobacteria)	76973.5	119877	97807.4	155087	73511.9	114292	71051.1	128316	300359	67953.6	85940.6	61898.5	87352.8	218692	213853	254137	135981	210483	53044.9	125540	115877	118194	111089	109882	195821	165773	144520	339814	378217	362628	99613.8	352987	254787	214551	295234	303664	261137	468783	313125	79355.9	162047	207662	235264	215469	323643	129443	282067	234401
PWY-6387	UDP-N-acetylmuramoyl-pentapeptide biosynthesis I (meso-diaminopimelate containing)	78085.4	121336	98880.2	155639	74048	115707	76883.4	129677	301476	68764.7	87376.3	62534.7	87847.9	220762	216850	255514	137652	215798	53554.2	126561	117241	119004	112023	115444	196358	166982	145593	344532	381215	365838	101487	359861	257588	217056	299852	306278	263456	472687	315621	79761.1	163449	211824	245140	217469	326602	130918	286587	235581
PWY-5121	superpathway of geranylgeranyl diphosphate biosynthesis II (via MEP)	75647	119199	97162.3	155696	76568.2	120019	71957.1	131257	314018	66115.4	85682.8	65941.1	92686.2	224061	222381	249845	139859	209566	55380.9	128703	117442	125061	115262	115106	194612	170785	145829	352965	383385	359684	104232	361508	259468	218369	285652	301390	258325	480586	317669	81139.2	167246	210674	239351	220648	326574	132661	288008	240701
PWY-6122	5-aminoimidazole ribonucleotide biosynthesis II	83517.3	127497	106473	172573	76845.6	119015	87913	130236	324760	73502.3	90531.1	68272.8	94916.4	233605	233206	277657	145872	223906	55643.2	136711	125941	122252	116131	122654	218968	179783	157871	370194	414896	387310	111932	380752	275023	234584	293681	326470	284064	507907	334073	88511.4	173114	227785	252197	226530	347318	136672	294056	255700
PWY-6277	superpathway of 5-aminoimidazole ribonucleotide biosynthesis	83517.3	127497	106473	172573	76845.6	119015	87913	130236	324760	73502.3	90531.1	68272.8	94916.4	233605	233206	277657	145872	223906	55643.2	136711	125941	122252	116131	122654	218968	179783	157871	370194	414896	387310	111932	380752	275023	234584	293681	326470	284064	507907	334073	88511.4	173114	227785	252197	226530	347318	136672	294056	255700
NONMEVIPP-PWY	methylerythritol phosphate pathway I	81138.3	122690	99913.5	159515	80430.8	127089	79098	140376	329788	68033.1	88531.8	70365.1	98149.2	233524	232514	259513	147266	223893	58345.1	133162	121154	132424	122350	119537	199409	177135	148844	366741	395582	371558	108147	388842	269712	224652	289578	315393	271906	499702	332958	85559	175152	223775	248702	231471	339010	139827	299241	251173
PWY-7560	methylerythritol phosphate pathway II	81138.3	122690	99913.5	159515	80430.8	127089	79098	140376	329788	68033.1	88531.8	70365.1	98149.2	233524	232514	259513	147266	223893	58345.1	133162	121154	132424	122350	119537	199409	177135	148844	366741	395582	371558	108147	388842	269712	224652	289578	315393	271906	499702	332958	85559	175152	223775	248702	231471	339010	139827	299241	251173
PWY-5973	cis-vaccenate biosynthesis	98415.4	138445	113927	190391	75905	135332	102984	150545	364779	81185.5	105175	76957.7	106674	265858	261123	306590	167554	237718	66308.5	158898	141164	146433	131084	139763	244204	200443	176010	422118	463950	429527	123049	417072	308455	263400	328345	369675	328685	572179	383064	94435.3	196032	233520	278970	249350	397700	156380	342425	273926
PWY-7208	superpathway of pyrimidine nucleobases salvage	89172.9	134927	110612	179458	84937	132454	90415.4	148740	354124	79852.7	103800	71491.6	102606	255350	250943	297814	159184	249992	61047.9	147091	134420	138079	131159	129744	225926	194219	167638	395350	440753	416765	117532	412228	305833	251258	351500	348143	300927	548098	367680	91251.8	188517	243887	281806	254481	378912	148404	333283	272161
COBALSYN-PWY	adenosylcobalamin salvage from cobinamide I	71352.8	110153	80273.8	75649.4	51720.6	103053	72033.2	106139	252818	60363	80251.8	57860.3	84072.3	195434	152333	227434	121682	193098	52245.4	111984	102752	109320	96979.8	92808	144496	154988	139489	309953	259145	247367	94218.4	324586	224520	171822	238465	228974	191763	452481	259684	70659.1	148157	191106	177462	172465	261620	119762	246913	212372
PWY-5695	urate biosynthesis/inosine 5'-phosphate degradation	79230.1	116599	95290.9	163511	73955.5	97766.5	62144.2	99731.6	288014	68417.2	65737.9	65586.1	90116.4	201678	199495	250540	129249	201146	53437.8	122644	110012	112988	89975.7	112177	205608	167043	146785	301916	385336	346984	98270.7	340027	219915	218258	167874	298473	250104	466832	303295	94880	150560	203528	204955	197533	305512	125755	265602	248008
PWY-6121	5-aminoimidazole ribonucleotide biosynthesis I	87431.1	135268	105514	185721	75981.1	117624	86515	131051	340152	72499.2	90529.2	66812	93878	243010	241946	284805	145169	226014	55303.4	144808	130979	122645	115738	128205	225478	189694	155985	381920	434199	411463	118012	392769	281449	246071	294900	341166	278868	517263	349471	95064.4	181018	235510	258012	225409	359089	135106	299789	271365
SER-GLYSYN-PWY	superpathway of L-serine and glycine biosynthesis I	82879.1	107947	100036	155458	73052.9	115819	83769.4	131916	295649	71202.2	86144.2	65387.7	87714.4	221461	215173	249576	142081	253027	50481.7	126454	120243	118044	113110	116222	197979	167450	150721	357570	400297	336221	105552	397634	257460	216478	301500	301675	269556	481652	320931	81845.4	163155	238811	243340	220264	322370	131139	291867	236592
PWY-7221	guanosine ribonucleotides de novo biosynthesis	77925.7	125227	96860.2	160931	73641.2	112722	81002.2	125281	314612	66000.4	88240.8	60636.1	87968.7	229202	232200	262612	137720	198470	52757.2	140491	122941	118868	112326	118561	198309	184779	146371	358370	390647	379142	108342	353997	257466	228099	286079	325899	254036	488523	340573	92431.8	173125	207774	240099	213715	351009	126142	287758	261326
PWY-7229	superpathway of adenosine nucleotides de novo biosynthesis I	93669.8	151633	109943	184609	83194.9	128116	88987.1	124452	357940	73312.5	91542.8	67073.2	97262.4	259581	238427	305984	147295	211557	62705.1	150383	140710	142810	119056	130648	223930	217210	165736	401785	412972	426817	125423	399564	282302	263838	315805	357781	281959	550922	386078	97166.6	210361	234507	257341	236354	392049	143146	331768	294196
THRESYN-PWY	superpathway of L-threonine biosynthesis	88908.3	137906	111499	190975	74600.8	123797	81783.1	135445	344519	76055.8	92510.7	70882.4	98157.8	242372	239015	296670	149544	226904	59635.4	145827	133250	117694	120357	127007	236824	190602	161822	373011	438816	418955	115661	395878	282919	248119	312471	338865	295218	531460	349494	97066.7	184892	234161	253101	227952	355877	141184	295622	273032
TRNA-CHARGING-PWY	tRNA charging	75575.4	120131	98323.4	158493	74656.8	114554	74613.1	129020	309279	67328.1	86726	61007.6	88722.6	223479	220537	259316	135966	171325	53088.8	126810	116974	120555	112859	113815	200448	168188	146484	344349	378324	359526	100805	326608	251767	217376	295876	308527	260856	472108	317591	82254.1	162325	188292	238525	214916	327149	127449	282058	239281
1CMET2-PWY	N10-formyl-tetrahydrofolate biosynthesis	74168.6	111959	91971.1	149930	62557.4	105096	71408.5	122489	267893	61187.9	80663.5	57672.9	81371	209575	203283	237966	124918	133621	49514.1	120311	111256	109445	101872	109576	191456	158332	137229	324312	362057	336210	90907.6	303689	215929	201672	249495	282885	229345	457446	283772	76736.1	160902	159582	215339	190277	298201	112964	249188	222983
PWY-6545	pyrimidine deoxyribonucleotides de novo biosynthesis III	33094.9	27992.1	21816.2	25919.3	19770.7	15605.1	31160.8	28976.8	95179.9	32845.5	30373	18347	14156.2	51789	73243.6	50604.2	46969.1	149629	13999.9	40505	31617.9	20355.2	21937.9	30592.2	29325.7	52167.6	42274.4	108007	129935	117513	50947.8	204940	149999	87248	45963	83350	119565	136506	142644	3092.33	34792.7	141264	85568.9	100180	88810.9	35036.1	117544	51859
PWY-7219	adenosine ribonucleotides de novo biosynthesis	88882.6	137240	116719	183178	86069.9	134195	91773.2	157252	361928	76744.3	100188	69644.3	103162	264246	259576	298461	159347	223543	62079.2	147199	138065	142471	132513	131970	233015	198719	172465	406811	445699	424152	116877	407388	292588	253150	335232	349856	305124	567513	368479	94757	197234	229302	277048	252854	383670	147237	325265	283849
PWY-7323	superpathway of GDP-mannose-derived O-antigen building blocks biosynthesis	49226.5	96200.1	74868	146894	57865	61981.4	54759.2	55111.4	194376	49590.6	37637.1	53318.3	65296.9	130178	133085	210366	86421.5	109046	42244	101868	72042.3	74404.6	49795.7	82090.4	181099	123596	96671.5	195750	281347	290899	85814.2	273438	196268	178309	64718.2	225238	220637	323460	236848	72312.5	106079	168048	120753	153469	203497	90767.4	193239	192904
PWY-7663	gondoate biosynthesis (anaerobic)	105431	144582	119277	201607	76726	143068	121797	162674	390406	85994.9	110217	89898.9	115282	288865	282475	331340	185640	252804	77483.7	172007	148707	154644	137054	152852	261037	210122	186624	467777	497214	453153	132157	456069	332240	282592	338914	398315	347388	630799	398019	98198.5	213592	246839	288864	259658	418974	168603	376618	286567
GLUCONEO-PWY	gluconeogenesis I	74640.5	120530	97218.1	174006	75786.7	108543	79073.7	122143	296831	67251.6	79968.7	64762.7	87508.7	218342	213784	272678	127810	148549	54667.5	131746	116832	114691	105494	109648	218629	168578	137321	340801	386887	375419	103957	314907	248728	221052	207920	315137	261717	450766	313611	79769.1	165101	185152	221914	205516	319070	121468	257192	244991
HISTSYN-PWY	L-histidine biosynthesis	77399.5	98686.5	94867.4	163690	55242.3	109243	74695.9	121713	280486	65330	81304.8	60751.5	83297.4	223407	214641	249458	134601	206976	52016.4	132305	117836	88721.7	99655	115688	201265	171752	141625	332458	391060	337733	102302	357367	251372	218389	277574	300178	218962	470361	312622	86326.9	165500	209233	241447	189734	319514	121150	231190	242361
PWY-2942	L-lysine biosynthesis III	86116.5	134221	109527	176530	80295.7	125510	86709.4	138926	346268	70810.7	96320.5	65636	97440.7	253094	246810	280043	148458	207197	57521.4	143234	134339	132508	124445	128422	219845	189008	163236	397203	423953	402610	112913	376899	273125	245633	303855	339447	277078	539208	352815	90193.6	192286	214023	261796	233576	366577	135652	303519	267911
UDPNAGSYN-PWY	UDP-N-acetyl-D-glucosamine biosynthesis I	40681.5	61098.6	36971.4	41472.8	26387.2	53737.4	52931	74559.7	87340	36466.7	58436.6	22795.5	32116.7	92456.6	87377.8	110386	73846.5	162861	19531.8	58975.1	53714.7	52068.1	47565.1	54355.2	44457.7	79786.7	50868.6	146386	174478	179974	46749.2	207723	151661	95326.1	254452	142816	114208	176511	153597	24603.5	57689.5	130591	153590	105065	188215	72224.8	176933	95626
ASPASN-PWY	superpathway of L-aspartate and L-asparagine biosynthesis	71844.5	134175	85748.1	197589	74279.4	98955.8	56258.7	90121.7	324456	63239.1	75736.8	60452.9	85614.1	202592	191854	398905	120007	196668	51846.9	137526	118244	108026	94684.5	104075	258087	178134	140264	319307	378551	518713	111754	348409	260242	218443	278706	429370	231095	464918	304699	143194	159037	234907	182833	200668	313406	123287	256407	325193
DTDPRHAMSYN-PWY	dTDP-L-rhamnose biosynthesis I	80564	162126	101383	187244	71596.5	108615	78541.5	114853	355276	59027.3	83271.9	54907.1	87936.1	242210	268817	263405	129643	118111	49228.9	166679	120530	117571	105955	116740	210558	209305	148882	358902	382890	460571	112554	295325	214692	243677	200137	398476	216754	489917	405695	234198	195132	186990	234137	187870	377315	112703	232476	415795
POLYISOPRENSYN-PWY	polyisoprenoid biosynthesis (E. coli)	57432.2	99127.7	80892.1	145144	63604.7	77685.8	62080.9	73346.1	239207	56845.3	48388.1	53643.5	72479.8	160094	156938	230620	99853.7	108865	46733.5	103687	85157.7	90030.6	71116	88486.3	184901	133388	114908	240010	305508	305952	87141.1	241585	210483	183014	87777.4	251134	231359	362706	252313	74787	118012	146463	152317	173362	234821	101966	213767	202866
PWY-5686	UMP biosynthesis	86466.4	137586	114659	170823	82944.2	131352	89767.1	151092	353063	74806.8	97926.1	68932.9	100083	253933	252508	270635	154842	228317	59365.5	142020	133671	136620	130112	126012	214440	190834	166589	395189	434946	411400	112245	401018	274337	239839	314937	328519	291281	548399	345524	87305.3	192023	229799	264856	240219	362640	140297	307947	266280
PWY-6269	adenosylcobalamin salvage from cobinamide II	69653	109023	79200.7	74112.4	46946.4	98323.8	71394.4	103749	240598	58853	77825.7	50189.8	73780.8	193182	142598	225742	116696	190606	49695	110895	99814.1	103709	94071.9	91547.5	142205	154159	137561	301934	254170	244243	92391.7	321670	216661	168776	235728	223575	186761	448770	252416	70226	147432	189323	173185	164101	259681	110359	238417	210669
PWY-7199	pyrimidine deoxyribonucleosides salvage	52656.1	90666.9	70799.5	135676	58161	71545.1	41100.2	67555.8	200231	48281.2	55519	37312.1	53245.9	151495	144253	197792	84718.4	88706.9	43594.6	97516.9	78899.5	84295.2	63998.9	78467.7	169242	126934	110355	225296	285082	270523	74049.3	204388	161980	165280	155304	219202	190166	349747	217966	68046	116990	119635	139885	146593	221990	79435	192142	186619
ANAGLYCOLYSIS-PWY	glycolysis III (from glucose)	88619.8	136339	113075	183581	83263.3	133079	85899.1	153432	351299	72743.4	99011.9	67823.8	97747.3	257156	256419	285013	154616	191848	61300.8	151920	138193	136526	128651	131217	225831	199469	171868	401810	448473	407355	115079	373313	258796	249146	310303	349007	271000	546229	354430	90332.3	195363	219194	264726	224775	385110	138441	302289	261284
PWY-5100	pyruvate fermentation to acetate and lactate II	67185.5	132916	96999.6	158724	74242.4	118836	57793.9	128409	308404	65038	91411.3	55904.5	87281.3	234797	217810	256509	131644	118340	52519.3	134241	127729	121235	114696	118684	195423	169950	146446	339144	355163	380820	95819.4	271063	256859	215874	311641	300585	216953	472068	311644	88402	171515	161233	237647	213217	326565	121403	278745	241951
PWY-5509	adenosylcobalamin biosynthesis from cobyrinate a,c-diamide I	69218.1	109333	79080.6	73444.9	46145.5	97512.9	71120.6	103328	240985	58590.5	77504	49090.4	73137.8	192157	142403	225296	115874	189354	49252.1	110512	99479.7	102728	93613.6	90885.3	141697	153969	137311	301288	252687	244356	92302	320319	214984	168339	235237	222806	185614	447746	251745	70137.2	147248	188467	172418	162471	258528	109072	236801	210270
PWY-7187	pyrimidine deoxyribonucleotides de novo biosynthesis II	48265.8	76365.5	53472.1	71288.2	23749.4	26439.5	47007.4	48447	113720	44364.2	44855.4	19447.3	19678.1	109965	98436.5	166899	59145.9	120431	21564.8	59579.7	56770.7	30855.1	31680.2	64905.6	80958.9	84104	66533.9	160230	196021	223684	61535.9	236505	159145	131809	83606.3	194803	162671	216746	197696	34317.3	71535	141533	130925	114976	172942	46652.8	165841	103100
PWY0-166	superpathway of pyrimidine deoxyribonucleotides de novo biosynthesis (E. coli)	48187	77558.5	52393.1	71447.9	23648.9	26267	47820.9	46119.5	112924	44013.2	43362.8	19399.2	19523.2	108009	96424.3	167972	58037.7	116018	21730.4	59267.4	56395.5	30817.4	31099.8	64089.9	80801.2	84177.2	65665.1	158204	192204	225369	61770.5	231422	157604	131955	83084.8	194766	159133	213338	197458	35008.2	71089.6	140469	127944	112872	172178	46568.7	167220	103676
PWY-3001	superpathway of L-isoleucine biosynthesis I	89411.6	134721	113553	186748	71957.4	126908	90776.5	141394	348373	77288.6	92681.2	70095.1	98707.7	249188	245353	294340	152899	223782	59910.6	144065	133657	114296	123983	127691	232474	191644	167215	387871	438014	407512	114907	391163	268142	247226	315499	336458	258454	541229	347969	95828.5	189491	228715	261051	222697	363708	139988	283257	272716
PWY-5097	L-lysine biosynthesis VI	84601.6	131348	113275	173158	77559.6	121062	85583.6	136575	351098	72546.6	95146.9	63586.3	96711.2	247903	247141	285068	146687	205237	56939.5	140982	132361	119383	122648	123715	226257	185801	171115	392576	422304	394861	110486	370068	269119	240155	299493	333553	280914	551411	348154	89042.1	187469	210889	249391	229707	361821	131328	278475	262699
PWY-6969	TCA cycle V (2-oxoglutarate:ferredoxin oxidoreductase)	87658.8	95140.4	81647.9	153053	56485	79049.3	72584.9	77350.2	251683	58135.1	48604	60182.2	47431.3	147891	205403	233101	103573	195502	47923	120044	67287.1	36536.4	70980	92359.7	177056	129247	61331.7	236979	360991	329163	103649	383560	186737	176609	99285.2	291674	227469	330956	274333	100532	90857.4	224321	181405	141412	259218	99226	199428	269128
PWY-7200	superpathway of pyrimidine deoxyribonucleoside salvage	44122.5	69218.6	51608.2	79365.9	25618.9	21092.5	42041.4	37416	116662	41594.8	37544.2	20381.3	18080.4	96136.9	92130	162459	53576.2	110831	22949	59461	49669.3	26534.7	26933.9	58423.8	93028.1	83465.2	68522.4	145514	200161	215075	59556.2	204253	148684	128793	61473	171563	161322	220479	181167	38753.5	70012.4	126681	105487	111205	151185	41930.9	144007	110486
PWY-6163	chorismate biosynthesis from 3-dehydroquinate	82935.3	118098	103492	159943	76855.9	121241	80071.2	144695	323546	69548.9	91777.7	62778.4	90767.8	237015	230757	261344	143519	210656	54112.2	133348	122567	127455	122764	120307	204168	176007	154465	366997	398831	364574	102555	371123	254964	220786	290628	317632	256036	502890	325752	82490.6	176361	209637	249350	221316	341518	129702	283664	246080
PANTOSYN-PWY	pantothenate and coenzyme A biosynthesis I	71279.5	100623	82682	149009	69059.5	96259.7	70644	100538	280027	60933.8	70002.5	59068.9	80028.3	186951	183087	251024	114781	190268	50451.1	120005	99698.5	106083	92370.3	92547	194400	146164	127903	288168	350022	324365	92866.4	310705	230547	192308	175914	261453	234724	400578	274578	76119.1	135918	187948	178948	192719	268713	101472	233549	213736
ARO-PWY	chorismate biosynthesis I	83525.6	105858	98684.3	137359	69987.7	119901	79991.8	144474	302798	64868	93080.7	55777.1	85287.6	235207	222520	243784	141319	217093	48733.7	126997	120925	123355	121242	117200	173541	167592	147651	362042	375058	337108	98774.4	367842	250410	209522	306730	308036	229086	486103	319225	71066.9	173387	208971	253389	219592	332241	125373	285353	232936
PWY4FS-7	phosphatidylglycerol biosynthesis I (plastidic)	72051.5	109016	72133.1	139714	62880.2	118010	60955.8	143457	301789	37976.8	86638.6	49817.4	83954.1	214747	205156	134123	131306	108232	40001.5	122046	116265	107214	121676	102447	110236	168206	114054	320056	348344	315850	86889.4	250406	195456	187715	302398	267645	147012	382758	289132	35632.8	161024	145471	227587	171941	324042	120840	220608	201705
PWY4FS-8	phosphatidylglycerol biosynthesis II (non-plastidic)	72051.5	109016	72133.1	139714	62880.2	118010	60955.8	143457	301789	37976.8	86638.6	49817.4	83954.1	214747	205156	134123	131306	108232	40001.5	122046	116265	107214	121676	102447	110236	168206	114054	320056	348344	315850	86889.4	250406	195456	187715	302398	267645	147012	382758	289132	35632.8	161024	145471	227587	171941	324042	120840	220608	201705
PYRIDNUCSAL-PWY	NAD salvage pathway I	66597.2	96749.6	91302.2	148880	70240.8	104855	66579.6	116346	286312	60529.4	76691.8	55811.3	82824.9	206596	195099	235571	120200	128897	48829.5	118453	105409	112687	102997	105898	188657	157266	136331	312422	352318	312227	89417.9	278668	209528	195492	181475	265610	230659	441022	276694	76381.8	156008	151242	200978	188877	288599	107310	226527	222656
GLUTORN-PWY	L-ornithine biosynthesis	67932.1	78920.3	71242.9	136212	38849.2	87540	67684.1	109978	231297	50786	69866.5	49670.7	63522.9	170932	167795	203081	109685	199215	42563.3	93649.5	88022.2	74267.2	89522.4	84190.7	173004	117095	101241	262219	277891	254134	79096.7	334838	217064	163862	256620	218349	168057	338962	240222	68392.5	124446	192012	202722	161163	248605	87287.6	212203	174366
PHOSLIPSYN-PWY	superpathway of phospholipid biosynthesis I (bacteria)	81966.1	113443	86914.4	147055	69030.5	121242	81363.2	148305	310929	62790.7	91561.9	53418.4	86061.7	225289	217492	215028	137428	209171	47651.1	125148	120259	116654	125664	108446	146742	171206	140808	343698	367798	337742	95880.5	334027	246619	200502	312510	300101	228815	452761	309280	70089.4	166008	197493	242061	204878	340120	123125	266613	222525
RIBOSYN2-PWY	flavin biosynthesis I (bacteria and plants)	71747.9	114571	89528	144919	70961.2	102669	73197.9	121234	285571	64334.6	75611.5	58434.3	82239.1	204248	198778	249402	121098	189126	51533.5	121630	103280	111540	103082	99155.9	188894	154050	132615	317647	357039	348534	95866.9	331732	246296	194436	142484	287646	249869	434477	294784	78128	148572	190620	188130	205972	290216	105764	237535	224689
COMPLETE-ARO-PWY	superpathway of aromatic amino acid biosynthesis	88736	111803	104215	147095	73473.5	125485	84390.6	152671	321196	69478.9	97148.4	59636.7	90362.9	247047	234854	258925	149117	233567	51529.3	134860	126805	129203	127181	122315	185287	177435	156070	379875	399526	355801	104836	393303	265193	221360	322546	320387	243299	513495	337224	75813.3	183339	223832	261635	230539	348941	131096	296214	246783
POLYAMINSYN3-PWY	superpathway of polyamine biosynthesis II	13359.3	6256.8	12893.2	7418	4953.72	8055.39	8950.58	19197.9	42363.9	4999.75	17323.3	5921.24	12340.8	28063.9	20913.3	19176.4	27502.2	2768.75	7445.64	16084.6	13467.1	9626.48	11739.3	18069.2	6859.94	14842.4	9632.01	49521.1	73471.9	52192.9	15911.9	101091	15198.5	27946.8	10821.4	32716	39595.7	52051.3	58062	2822.56	10468.9	17835.6	48946.7	37135	41601.2	14875.4	38000.4	25040.4
PWY0-1319	CDP-diacylglycerol biosynthesis II	89938.7	117807	97616.8	157548	75813.6	126762	89828.8	156458	333747	65575	101762	61096.2	90004.3	248002	242520	249070	150102	217154	53176.4	130402	127664	128893	134263	119389	197540	178286	156122	389157	393636	361042	101893	359665	256069	217651	331494	323988	253336	493192	347795	88551.5	175464	204658	272976	216693	377507	127102	296093	248177
PWY-5667	CDP-diacylglycerol biosynthesis I	89938.7	117807	97616.8	157548	75813.6	126762	89828.8	156458	333747	65575	101762	61096.2	90004.3	248002	242520	249070	150102	217154	53176.4	130402	127664	128893	134263	119389	197540	178286	156122	389157	393636	361042	101893	359665	256069	217651	331494	323988	253336	493192	347795	88551.5	175464	204658	272976	216693	377507	127102	296093	248177
FASYN-ELONG-PWY	fatty acid elongation -- saturated	72779.9	118999	99306.2	187126	74585.5	120751	104307	121940	297497	70108.8	56072.1	88384	113711	197745	200201	305158	135634	120374	60613.6	134033	103810	140582	109660	112125	250485	163673	142683	308631	389692	390283	114116	296258	258148	234944	94078.2	337773	256363	460689	309264	94594.5	143587	178797	184581	201923	290802	158183	268014	252175
THISYN-PWY	superpathway of thiamin diphosphate biosynthesis I	57075.5	108023	85643	164339	60619.9	73263.1	65265.8	67003.1	249039	72031.6	49233.4	62359.4	82595.6	163387	164163	280544	104492	180703	46718.2	115583	85097.9	84860.2	66732.2	91628.6	211263	141381	117958	243637	324400	333577	95081.8	237776	254002	197607	85737.1	276608	247010	367171	274263	83895.6	116882	148413	154557	182852	243921	108054	196882	219704
ARG+POLYAMINE-SYN	superpathway of arginine and polyamine biosynthesis	45695.3	16790	21424.6	20421	8440.98	14109.8	15437.1	28202.4	65829.3	29578.4	34682	18931.9	20166.3	47177.6	35319.6	82451.1	43295.4	150779	10572.6	25988.9	24264.8	16076.3	19654.8	27098.8	13346.1	25730.7	17008.6	81870.3	113205	75474.5	36887.8	204604	101919	49846.7	22400	95117.2	91271.1	88202.6	104534	5379.2	18634.8	126868	79824.8	63316.7	70547	51420.8	98829.4	42845.9
BRANCHED-CHAIN-AA-SYN-PWY	superpathway of branched amino acid biosynthesis	86111.2	126841	111753	175211	67572.1	127624	107657	145162	341606	75961.4	91969.5	66955	96527.5	249410	246842	283116	152665	213417	58449.6	138364	129869	109372	124478	125212	219379	186974	168283	397047	421486	382493	110870	372899	257235	239763	315329	326688	231740	533617	340801	90968.1	187519	214994	265655	211048	367573	135809	266820	263599
PWY-5104	L-isoleucine biosynthesis IV	86659	141965	116485	177574	72063.8	136350	96851.4	153368	350241	81067.6	101204	68954.2	100059	262466	252577	300606	159760	216478	59405.4	141569	138777	120408	129771	129480	227478	194763	172923	414416	433545	416404	113679	382663	261755	245573	343870	357328	251448	549040	352914	95488.6	196443	220091	279639	224803	390419	141926	289915	271690
FOLSYN-PWY	superpathway of tetrahydrofolate biosynthesis and salvage	74565.2	113473	86668.7	163300	66918.3	86060.2	59007.7	96398.3	291253	63057.9	67999.1	56178.3	80810.1	190847	181941	250620	111910	133789	45174	115607	104228	103311	88625.9	97146.9	201091	151018	124895	282046	352983	337561	93547.2	285377	214842	199762	124158	281012	239911	413934	279519	81153.4	146142	163681	171365	180912	255786	102854	224590	221890
PANTO-PWY	phosphopantothenate biosynthesis I	71642.9	94736.4	81601.1	151000	64828.9	86225.4	71283.2	88319.6	279485	62879.1	63708.2	55400.6	73245.2	177619	173473	260305	106025	190930	48408.9	122711	97455.2	97166.3	82139.6	92594.7	204123	138921	125793	276484	347011	313484	95220.6	306983	230530	188573	162758	255426	224478	388310	263099	75265.6	128123	186949	168089	180728	254361	88553	224088	204771
PWY-5154	L-arginine biosynthesis III (via N-acetyl-L-citrulline)	53180.7	72913.2	70007.8	106592	40293	66472.6	71997.7	49546.7	208752	51503	36247.4	44260.3	60334.6	138821	141654	209306	88881.5	84508.8	33810.1	95092.3	76889.5	41268.6	51783.1	81600.5	139751	119297	102495	218761	285563	268248	82316.7	209213	187316	158316	57606.4	227092	172448	330200	220290	60245.6	103866	131019	124036	132242	198343	91365.1	122690	178258
PWY-6609	adenine and adenosine salvage III	72968.9	107107	87175.2	141785	72929.4	112463	54662.6	127388	278286	60525.6	82482.2	59924.6	85417.8	212008	208409	212101	127743	191704	48389.9	112604	111932	115201	108225	107538	177871	160470	147733	338989	364332	301940	87617.4	322206	187272	199611	283426	257788	221129	460436	269460	33987.1	156817	187068	220686	181726	314629	118796	251978	193638
PYRIDNUCSYN-PWY	NAD biosynthesis I (from aspartate)	69584.5	102795	82694.1	142785	68875.7	100160	51489.5	112010	267424	61518.8	74922.7	57599.4	80331.8	195733	195662	220658	117509	185965	47217.4	113703	100144	109949	97441.1	98458.8	181391	155032	128419	296164	352507	307249	88266.8	318080	186011	191948	193577	258894	230665	418039	259513	71816.5	148035	184737	195049	175528	272149	105623	215417	213098
GLYCOLYSIS	glycolysis I (from glucose 6-phosphate)	79545.4	124788	85198	178544	45481	80813.7	68379	78949.1	309515	60666.2	61705.5	38525.3	47859.7	223823	228373	247007	95849.5	163565	48311.7	141836	119678	112375	75267.7	117894	192742	177123	71293.2	343292	393771	382576	106732	329942	248364	229396	177661	330481	167736	415862	329067	72870.6	174050	192633	222755	158123	337457	94718.3	278951	245196
PWY-6737	starch degradation V	99360.8	161781	112883	220280	85401.5	137109	74703.9	157562	388353	71063.4	106041	77826.2	109474	284063	279490	293900	160714	235891	64200.1	199230	161506	143318	141400	168010	254571	250177	187764	429173	552587	480162	139594	420971	263371	291574	307585	358725	260664	614961	398842	111243	225152	262919	282643	229190	412195	139950	325008	326013
PWY-7539	6-hydroxymethyl-dihydropterin diphosphate biosynthesis III (Chlamydia)	73149.3	112462	82069.4	160230	66621.6	91728.1	65507.2	77994.5	290066	66966.6	68246.1	62077.7	81907.1	176809	182536	257554	105011	194980	50890.1	108278	94157	98698.8	89300.5	85110.6	200613	137746	119286	272684	337647	326615	95112.7	312544	202160	189795	102744	270615	254772	394846	264283	78020.6	137184	193547	154301	172098	223476	100430	195293	199955
NONOXIPENT-PWY	pentose phosphate pathway (non-oxidative branch)	129625	160493	119283	182130	91422.7	158034	97823.3	190848	390088	91529	119286	78701.8	107049	312685	293207	336312	188334	374840	63776.7	187938	171673	158582	156469	162591	223338	247377	204127	527926	546980	441981	148329	598063	312614	287213	401000	422253	309067	671513	436785	105952	243078	366844	337673	255815	485083	159345	366154	323485
PWY-5103	L-isoleucine biosynthesis III	86082.5	126841	111551	174401	64886.5	126843	99504.4	144926	340915	75961.4	90737.2	66840.1	96375.9	248385	244652	281523	151962	213151	58266	137088	129087	104681	123991	124109	218929	186204	167693	392426	420759	382493	110076	372049	248036	237826	311132	324141	223922	532624	336659	90449.7	187519	214684	263505	209628	361655	135137	260322	262592
PWY-6700	queuosine biosynthesis	65256.6	99404.8	91700.2	163304	69083.4	87371.2	62267.9	103533	294616	67645	50786.7	59764	77956.7	171839	185451	267794	107927	190874	50902.3	107840	80333.5	102427	82944.3	89772.7	202775	137103	113228	232228	331286	330299	92364.3	337717	246753	192609	71020.1	255424	272991	385090	274731	80267.1	131909	199742	152688	196152	206334	105682	220530	218316
PWY-5101	L-isoleucine biosynthesis II	97990.7	143097	127092	197623	75723.9	145094	126225	166577	388139	84116.6	105634	75593.4	109393	281983	280206	315142	173267	240515	65914.7	155308	147678	124907	142043	141600	250058	212890	191100	453654	477969	432272	124715	422877	277776	270083	357301	375453	266558	606321	382874	104119	214687	242629	300931	238288	421680	153946	304492	298525
PWY-6612	superpathway of tetrahydrofolate biosynthesis	69632.4	103596	81758.9	151114	64571.2	77330.4	52675.6	85686.9	269482	61352.2	61435.2	54225.7	77772.8	171642	161738	238444	102638	113105	42201	104080	94673.3	96701.8	80536.8	86600	192511	135693	116803	250635	322602	305393	84673.5	253930	193545	181723	96578.7	257050	232552	380756	252041	74365.5	132570	143867	147453	167724	223677	94042.3	200334	200759
ANAEROFRUCAT-PWY	homolactic fermentation	74862.8	103301	71606.9	118869	35806.8	67083.1	55538.9	64798	277698	52462.2	50927.9	31412.1	37231.6	197245	200031	203563	79669.3	147203	39038.4	110924	106362	95923.8	62122.7	89020.3	130793	149608	55968.7	303751	356556	317893	93697.3	308763	215686	183548	141602	287819	137089	354240	277535	61499.1	151542	187241	192419	129628	299050	78368.1	242945	199820
GLYCOGENSYNTH-PWY	glycogen biosynthesis I (from ADP-D-Glucose)	75353	107185	90869.5	110948	71432.2	130569	65160.3	162414	311048	49649.6	101928	49812.5	84588.9	239760	237916	150106	148285	116674	44527.6	142358	129315	130356	135786	113095	135765	185661	161165	384040	415418	338809	91463	290224	202663	206608	320611	267357	188447	511473	315413	59265	183193	153175	237595	213055	370107	117644	280959	214806
ILEUSYN-PWY	L-isoleucine biosynthesis I (from threonine)	90234.7	134462	117374	183685	70393.7	133323	120881	152029	356978	79674.5	96788.4	69294.8	100242	262236	257109	300671	159910	220367	61205.1	146917	136306	115763	130892	133533	228493	195102	176284	420608	440864	414119	114384	386791	290773	249316	328100	340982	243453	556819	365237	94738.2	197437	222805	276875	221784	388203	140725	281425	276838
VALSYN-PWY	L-valine biosynthesis	90234.7	134462	117374	183685	70393.7	133323	120881	152029	356978	79674.5	96788.4	69294.8	100242	262236	257109	300671	159910	220367	61205.1	146917	136306	115763	130892	133533	228493	195102	176284	420608	440864	414119	114384	386791	290773	249316	328100	340982	243453	556819	365237	94738.2	197437	222805	276875	221784	388203	140725	281425	276838
DENOVOPURINE2-PWY	superpathway of purine nucleotides de novo biosynthesis II	76515.3	116112	91240.4	167204	55474.9	35520.2	71901.9	65151.1	264395	64012.9	57573	36857.7	31936.8	165119	167189	273167	89679.3	197619	46551.5	114467	86536.8	47794.4	49922.8	97277.7	208261	163731	131104	264783	364198	364944	103163	356675	235961	216381	98543.7	269026	261803	434002	304851	76316.3	146172	216863	164889	180171	255252	68383.4	224086	248149
NAGLIPASYN-PWY	lipid IVA biosynthesis	44697.1	106779	64498.4	140677	52245.6	47252.7	45669.3	38756.4	169582	59171.4	27661.9	49778.6	56528.1	104210	106812	246267	70187.5	85789.2	41633.2	84453.9	58473.6	60516.5	39564.6	66953.1	180733	97151.9	82010.7	153504	243821	302968	75881.1	198043	204380	149422	33685.3	205910	229649	258239	197669	70397.5	76156.6	131358	99461.9	143529	154692	81440	161664	170750
P42-PWY	incomplete reductive TCA cycle	80857.9	180272	97541	234055	69991.5	78713.4	67325.9	66247.6	353349	76235.3	49974.2	65692.3	81299.9	236605	224541	354526	119440	277330	54701.1	166981	132647	99712.5	63588.6	138422	276737	209625	127359	348275	480624	543175	138802	408170	303565	285240	113396	409673	272934	479615	395362	136271	178308	266083	219168	201000	347263	119384	288796	331257
POLYAMSYN-PWY	superpathway of polyamine biosynthesis I	35814.7	9823.35	12576.9	11673.7	4686.63	7652.53	8632.31	16352.5	37907.9	21206.8	22987.2	12739.6	11984.1	27195.4	19652.1	53736.3	26990.4	157903	6294.75	15104.4	13976.9	9015.02	11044.6	16115	7101.02	14301.5	9250.7	48001.8	70977.3	45051.8	24705.4	163045	68777.9	29747.2	11870.3	59488.2	67402.2	50151.2	66417.3	2843.91	10016.8	104494	50054.1	39728.9	40863.9	35232.4	66134.1	24541.7
PWY-1269	CMP-3-deoxy-D-manno-octulosonate biosynthesis I	50951.9	105730	61608.6	132899	47617.6	43596.1	44018.5	38403.2	163882	59407.9	27182	48663.7	51306.3	104640	101275	233543	70144.7	177292	38805.3	86816.3	60639.4	56025.2	37107.5	72169	166120	89541.1	75528.9	144935	241463	299474	77844.8	257748	228028	142009	34976.6	200815	224509	244384	200365	64659	69292.6	178878	111668	147836	149784	76282.1	175031	159537
PWY-6147	6-hydroxymethyl-dihydropterin diphosphate biosynthesis I	72131.4	111061	83080.1	164453	64463.7	86899.4	61319.5	75749	297257	66798.1	67125.2	60105.7	81668.9	173529	176548	258433	102818	193263	48487.2	101159	91917.8	97129.7	85825.5	80085.9	208935	134494	114096	251957	325553	323563	91787.2	302205	198877	186865	101740	272500	254232	381272	257625	78103.6	135001	191847	153177	168786	210154	98093.1	193050	201644
PWY-6703	preQ0 biosynthesis	62528.5	104491	81582.8	143385	55073.4	68985.1	50552.9	85192.3	268165	61749.9	52569.2	52175	72252.8	147415	158741	239147	93573.5	205145	37088.5	90544.1	68088.5	68788.9	64356.7	71094.4	179557	114800	93827.2	201927	288691	317373	84791.3	332092	221087	166497	79398.6	224504	248061	341465	237316	69361.7	122158	198097	137251	171446	167465	84673.9	177947	188359
PWY-7184	pyrimidine deoxyribonucleotides de novo biosynthesis I	45431.9	72062.7	47244.9	66977.7	20735.7	15778.4	47430.2	32313.8	101543	41447.7	32700.6	16925.6	13591.5	90667.1	83122.2	161143	47131.6	108014	19616.1	52961	47510.1	21267.1	22568.1	56417.9	75312.4	76960.4	59261.6	136758	175496	213388	58781.1	224860	151991	124153	46987	174074	149934	191710	184875	33424.7	63112.2	143006	96930	102660	147951	33967.3	140077	96488.2
PWY-841	superpathway of purine nucleotides de novo biosynthesis I	75625.2	114999	89810	168690	54390.8	34274	72255.4	63105.7	261158	63600.5	56075	36091.4	30888	161359	165144	272468	87664.3	196701	46068.7	113158	84777.6	46244.5	48338.8	95981.3	209663	160779	128553	259377	363595	367068	102158	352456	234786	214576	95453.4	265968	259160	426048	300117	76863.7	142607	215488	161944	177119	250292	66743	221348	246318
PWY-6628	superpathway of L-phenylalanine biosynthesis	66902.9	92180.5	53498	74530.9	20176.5	27682.5	27095.2	46049.5	152810	60404	46310.3	34545.2	25624.7	104549	56192.8	218724	79135.8	208558	25542.1	62412.2	52492.5	33067.2	32881.4	53936.4	95019	41108.2	22478	88338.9	217257	277788	65450.1	318737	224182	92562.5	36909.1	193235	192137	179894	214376	40313.8	57633.4	190692	143695	157447	126652	67124.3	186864	118573
PWY-6630	superpathway of L-tyrosine biosynthesis	66859	89605.6	50852.5	74284.4	19256.8	27305.5	26825.7	45668.3	152177	55234.4	45791.7	31020.4	24851.7	104271	55941.4	205780	76793.9	208032	23615.5	62148.6	52335.4	32506.6	32524.5	53649.6	91133.3	41090.9	22200.3	88299.5	215814	271942	65053.3	318097	215317	91827.8	36891.9	191882	172857	177401	212645	40089.6	57617.9	189638	142659	147081	126402	64081.8	181411	117883
PWY-6467	Kdo transfer to lipid IVA III (Chlamydia)	35189.2	70065	56304.1	123797	46860.5	41506.2	41692.8	33228.5	151715	50977.1	25369.7	41668.8	51079.9	92003.3	95430.6	219698	58714.9	50544.4	36998.4	71572.2	49580	54515.2	35515.1	56929.1	161925	87776.4	73334.4	137636	203821	222982	62987.7	135151	161202	131139	29373.9	187591	194679	225220	166290	63769.3	67631.8	85884.2	82154	115996	138302	72039.6	129714	150786
ARGSYN-PWY	L-arginine biosynthesis I (via L-ornithine)	64383	69685.3	72413.5	98344.3	42495.7	94002.1	73113.1	116773	254579	51747.7	78928.6	42444.3	64229.9	183272	178539	210098	111976	184370	33216.5	97149.5	93771	81515.5	97120.2	85218.7	129673	128809	105426	286095	296581	271549	82484.2	292159	197580	157415	276687	241970	176503	368574	247246	57154	136913	165451	211369	158345	266480	95140.6	209852	181181
PWY-7400	L-arginine biosynthesis IV (archaebacteria)	64435.3	70051.2	72901.3	99005.2	42731.5	94253.7	73074.7	116778	255682	51972.7	78866.1	42657	64571.1	183896	179142	211085	112285	183611	33448.9	97627.1	94071.7	81562.8	97161.4	85655	130581	129569	106052	286919	298032	272758	82715.5	292269	198231	158295	276025	243186	176928	370487	248260	57502.7	137546	165511	211271	158752	267214	95711.1	209530	182173
PWY-5484	glycolysis II (from fructose 6-phosphate)	71529	116924	67397.7	175268	30953.7	57709.3	55817.6	52778.3	275570	50207.3	44080.5	26597.7	31309.7	196196	205085	214460	68509.3	130799	39857.8	133165	105600	93741.6	52542.8	106921	166373	161582	44889.3	298034	352079	360049	99447.1	289201	222235	212558	121781	309363	118535	333338	303409	70903.3	156893	171667	189766	118089	301118	70341.5	248511	228899
PWY-6892	thiazole biosynthesis I (E. coli)	75440.8	126987	96642.5	158561	48667.6	90416.2	72870.2	122946	316535	73104.1	73070	59572.9	85261.5	186702	198096	273830	125931	211132	40887.4	137488	101723	84583.3	95371.9	97485.8	199626	169823	132810	278494	396708	374343	105301	373922	264126	212458	144760	246804	223145	458393	281349	81670.8	164095	215911	171589	181848	253883	97401.8	183652	230441
PWY-7111	pyruvate fermentation to isobutanol (engineered)	90234.7	134462	137312	183685	63191	132709	130534	151286	382456	84879.8	104936	69043.4	99886.1	262352	278702	335984	159910	219336	62273.1	154998	148143	109196	129078	148779	244995	202253	211663	461897	440864	414119	117432	384643	290773	261799	351685	351675	240846	623665	383275	94592.9	213076	222805	307453	221784	425293	139657	284672	283242
GLYCOLYSIS-E-D	superpathway of glycolysis and Entner-Doudoroff	37986.8	52489.4	37509.9	68389.3	8117.65	14308.7	28988.6	9302.41	120170	25000.5	30946.1	4842.41	15553.9	70265.5	34943.9	151169	42162.8	34953.6	12632.6	63043.4	44828	18087.7	19218.9	44105.4	70711.5	30112.7	13838.6	46848.3	70087.2	199307	45068.4	79316.9	155829	81887.6	43620.7	178637	74093.7	84614.9	175732	32499.1	22904	56585.4	108927	55401.5	114539	31752.6	145157	98586.5
TCA	TCA cycle I (prokaryotic)	74500.6	58724.5	57324.8	96486.3	41135.8	64404.5	65449.5	67697.9	154572	43239.1	36501.5	48536	22723.5	81777.3	172226	164330	71614.7	164093	41263.6	83218.3	32876	14500.9	59241.4	56684.9	107715	72775.6	26422	136557	243468	229340	75905.6	328700	125216	103228	73491.8	244391	178609	185524	192594	96598.1	42109.3	192386	138993	87645.7	185064	72883.9	139680	229166
PWY-6125	superpathway of guanosine nucleotides de novo biosynthesis II	70135	105644	80193.6	154755	44976.6	24182.9	64093.3	48327.1	227956	55932.5	46018.4	27727.7	22066.7	135524	139550	254386	70205.5	179610	39824.3	101020	70719.8	33655.2	35975.4	83681.8	189648	150595	113466	219797	324286	335255	95360.8	327129	205990	197869	68512.8	237747	233510	381310	279581	88287.4	129087	202777	132404	151263	214774	50585.8	187350	238828
PRPP-PWY	superpathway of histidine, purine, and pyrimidine biosynthesis	48379.9	39545.5	59679.3	71807.4	20812.9	15892.5	60915.1	50538.9	116925	37213.8	31800.7	10522.6	17798.4	99312.1	81347.9	165711	54806	57140.7	12819.5	26841.7	36756.6	22027.8	34972.7	33698.8	107932	52643.7	56400.6	146006	115871	159604	54705.7	117409	120301	106519	57247.8	201675	126083	118547	197383	49176	42354.2	43272.3	115871	101913	175428	36951.3	108537	113136
PWY-6895	superpathway of thiamin diphosphate biosynthesis II	51401.1	87128.8	48040.5	87695.6	22045.5	38084.6	42231.3	42660.1	71244.1	59093.6	44386.2	39511.8	43095.5	61174.4	54635	177042	62236.3	89081.6	13122.1	65308.9	52440.2	43931.5	45539	27674.2	75575.2	71801.8	42259.2	99516.2	209509	227694	53260.8	221233	187167	97746.8	70088.8	138147	164774	221587	89028	9842.14	84674.8	137448	116812	46441.3	97031.5	49317.5	141489	62646.3
TRPSYN-PWY	L-tryptophan biosynthesis	81359.8	97054.2	95921	164612	52805.2	103185	76337.8	133407	326867	71469.2	77546.7	60401.7	88158.9	210061	224551	249189	134493	212731	44005.6	132615	107051	99163.4	106935	97081.8	195956	169861	146594	323586	391398	323852	99479.8	365081	245673	207139	160217	243212	223983	472225	311687	79574.6	168701	205575	178423	182367	299299	114670	196588	234413
GLYCOCAT-PWY	glycogen degradation I (bacterial)	85628.8	133257	108259	170788	73578.5	120141	71837.4	152956	355254	68112	107709	53150.4	84675.8	275125	275812	255299	155866	113538	58802	167722	147720	138621	130914	150701	212946	215960	183626	425553	456090	400405	113932	311330	242673	249728	249600	333253	249389	581960	363481	92235	206547	164309	298086	219476	404773	101387	304235	281015
P441-PWY	superpathway of N-acetylneuraminate degradation	46743.1	30809.2	49126.2	46025.8	16064.5	28043.1	34559	48470.6	131411	22274.4	43612.1	8108.19	21907.6	96038.8	56879.3	60586.4	52808.2	51290.5	20066.4	58343.7	56527.7	30629	34280.9	54331.6	65714	46290.9	25372.7	80866.5	104772	143973	42935.2	113067	48482.2	85614.9	62258.3	164763	72095.5	137815	162647	32876.7	39843.8	60581.6	124842	69663.9	148523	37222.1	110137	108123
PWY0-162	superpathway of pyrimidine ribonucleotides de novo biosynthesis	76043.9	112196	95656.1	165898	53562.6	30478	73987.9	63468.6	264917	65372.9	56682.6	33836.4	27675.4	159701	168382	265937	86193.8	220396	45522.2	110151	81728.5	41577.6	45541.7	94887.8	212858	157039	133669	257469	383211	369512	99057.3	370484	232571	211224	85488.2	258524	277017	442923	294895	85866.8	142735	219667	160465	180579	242150	61636.7	212108	240868
ARGSYNBSUB-PWY	L-arginine biosynthesis II (acetyl cycle)	66597.1	53102.5	66824.5	74018.6	40893.8	92458.9	72338.1	117113	246931	46480.1	78756.7	34510.2	57112.6	179855	175142	167794	112092	203657	28455.3	90040.9	92336.8	81108.2	96842.6	83949.1	98440.8	119955	100094	280099	273675	221521	70997.3	312167	203626	142606	281495	231005	144284	355525	245514	44749.3	132222	178794	214991	161410	262379	90539.8	219172	159181
PWY-7228	superpathway of guanosine nucleotides de novo biosynthesis I	66328.4	99870.6	75806.6	150762	41742.6	21259.8	62834.6	43179.6	213008	53961.3	41916.4	25306.3	19493.3	123745	129411	247689	64147.1	181538	37880.2	94675.4	64680.2	29814.8	32012.6	78059.3	186215	140499	106761	202019	310244	324992	90507.8	311441	196707	188252	60579.2	223368	225772	357017	263020	88130.1	118618	195144	121611	141817	198015	45732.3	175327	227454
P4-PWY	superpathway of L-lysine, L-threonine and L-methionine biosynthesis I	39542.4	50471.7	45570.3	54429.3	22721.2	22855.2	58628.8	68803.7	92851.3	22398.3	32108.1	7137.5	19285.6	101296	75824.3	86782.4	49333.9	52677.2	17825.6	39497.3	44455.5	29826.9	39937.3	36852	35931.8	45791.2	37746.7	129918	89365.6	164935	40760.3	89552	113570	76776.6	74487.1	142508	95038.5	107263	146306	19930.7	42708.6	37067	120788	97619.7	149544	33938.3	113272	71713.4
PWY-7211	superpathway of pyrimidine deoxyribonucleotides de novo biosynthesis	39570.1	44168.8	62813.3	59050.2	14556.2	15447.3	55821.3	38663.7	92366.1	49459.3	34778.5	13659.1	12690.9	77636.8	68424.5	193498	49130.8	47820.4	26782.2	41229.7	36635.4	15862.4	24488.6	30129.3	108483	57088.2	81788.2	113494	161682	166119	45593.6	95563.9	102647	116302	49923.6	183822	185917	250988	182749	47973.8	36757.8	50563.9	97739.8	99214.4	143231	32911.6	93127.8	128308
PWY-7196	superpathway of pyrimidine ribonucleosides salvage	73162.3	103956	89618.1	170573	48291.5	23537.6	66008.6	51472.8	243296	62541.7	48956	28604	21761.1	141144	150180	270187	74339.9	209712	42821.5	103599	71946.7	32900.6	36412.6	88842.1	221786	151153	128818	230899	375027	356140	96475.8	353647	222563	208892	67035.5	242812	275555	420379	285541	88054	131156	213281	140880	168446	218772	51268.9	193240	240258
CODH-PWY	reductive acetyl coenzyme A pathway	145.832	3902.4	9019.11	12046.3	2061.51	2083.77	3196.32	327.489	23683.4	5867.78	1819.77	435.385	3204.21	9316.8	7674.5	46735.8	7838.49	975.433	905.847	1451.13	2407.93	4879.34	617.129	2556.31	26379.5	6414.8	1103.51	8783.56	12259.6	36215	4793.17	18516.1	14171.6	10646	2422.21	47760.8	28029.1	13781.8	38504.3	12746.2	5172.67	6898.05	13272.2	17847.8	24533.5	7979.95	7960.49	22475.2
PWY0-1261	anhydromuropeptides recycling	51802.3	36767.4	36574.5	52907.4	16002	16473.5	56240.1	55550.6	94301.6	29655	32744.1	6005.55	18925.1	66819.2	100312	145168	50212.2	69002.2	9176.7	68526.5	36297.4	30505.6	38118.2	38686.9	68153	39399.7	23371.5	119290	73312.3	156764	61952.2	123469	96474.3	75452.2	36928.4	207644	131583	88744.9	171656	36177.9	38108.6	68816.5	125817	79549.6	167525	45340.5	92016.7	88982.5
P108-PWY	pyruvate fermentation to propanoate I	68265.5	120195	78352.7	185267	5306.23	17146.4	58917.3	22686.1	239827	56399.2	30840.1	25648.2	16392.9	151674	147409	265902	64493.8	249799	37918.8	121174	87423	23723.8	10624.1	98509.3	223035	138720	107082	228036	366593	388050	110117	382347	232017	207216	57527.9	281099	215087	366993	296553	119970	114771	256713	154217	122254	217758	38847.5	181887	263922
BIOTIN-BIOSYNTHESIS-PWY	biotin biosynthesis I	54147.3	54924.6	34591.5	67229.4	8491.46	21659.2	42494.2	46784.1	40597	47870.1	32492.9	21953.7	18580.8	118262	130937	164010	64227	72473.3	41226.7	92420.1	39538.5	34754.4	25733.8	81817.1	43309.8	62455.8	34677.8	208011	147457	134255	53779.2	240822	196296	128396	31552.7	140452	183790	299268	182403	25437.8	101581	56382.4	69836.9	106279	166887	39331.4	161630	44971.8
DAPLYSINESYN-PWY	L-lysine biosynthesis I	60266.3	70113.6	66373.8	73424.7	40444.4	88952	76728.5	87364	177002	23681.4	79095.3	27453.7	55966.4	178680	153443	149337	99598.8	80445	24831.6	75585.4	96084.7	77883.2	91671	90066.4	107512	112664	114428	310086	205844	234015	56631.1	126770	119350	141382	280684	225331	90276.9	366435	187992	49235.1	131387	78253.5	199230	129825	271668	84711.1	202433	156375
PWY0-1479	tRNA processing	20621.9	10443.3	17470.7	21456.1	4644.94	3647.08	14944.5	21046.9	29875.9	12369	10503.7	1359.15	4943.14	17369.2	15156.4	53589.3	13438.7	16586.7	2309.36	5061.25	7831.7	6564.72	12838.4	5041.22	26784.3	9712.96	4992.02	21919.3	20075.7	52513.8	14337.3	33641.2	39385.3	22402.6	10663.4	63775.8	60639.3	23046	45953.1	14972.7	9340.21	13503.6	29630.9	21804.4	38924.4	13751.3	38069.4	24986.3
PWY-5188	tetrapyrrole biosynthesis I (from glutamate)	35832.6	52706.2	24482.7	30004.8	18039.3	36895.1	38581.5	61875.5	79387.1	30026	34371.8	17374.1	13760	67475.9	61008.6	99027.3	53734.4	140537	12300.2	50135.7	40374.9	28435.7	43890.1	31388.8	40583.7	46552.5	34751	84182.8	146919	155304	34288	169720	112437	54023.2	70879	122822	94946.6	117407	118470	22166.7	36465	109568	82112.3	83558.3	133309	35373.9	105936	53048.4
PWY-7197	pyrimidine deoxyribonucleotide phosphorylation	53416.6	70418.4	63092.7	131677	27559.8	14062.5	47991.9	30019.3	155237	44658.5	31802.1	15385.1	12184.8	81000.3	89153.4	211841	43806	174657	27113.5	66508.8	40691.5	17809	19484	55838.3	174952	101911	84294.1	134086	270428	262366	69008.4	277412	152810	147491	43722.6	156391	215408	281330	196427	68967.9	83323.6	171671	94532.3	105641	129039	31675.3	126839	176069
PWY-7242	D-fructuronate degradation	81629.6	123156	90586	148396	41771.3	79183.9	53587.2	89045.7	321590	47539.6	50976.4	49922.1	84280.3	199997	206660	236003	103989	120254	35188.7	102590	103987	80892.5	83025.7	95058.2	196718	148132	138643	341953	337364	326089	88234.4	333311	160468	194327	97473.1	222884	166515	494204	241216	70031.9	180944	176775	142441	132414	260710	83648.3	136641	222919
PWY-7254	TCA cycle VII (acetate-producers)	30535.6	19916.4	22302.5	20583.8	2362.14	5953.28	6573.34	12706.3	39571.9	19156.5	10809.9	17694.2	4804.32	21357.6	9220.26	38078.9	28327.1	113188	10306.4	26264.9	18718.7	3778.94	6343.27	22259.5	11865.6	3500.01	7228.43	37952.2	94459.6	82259.8	39475.6	213291	118577	28993.2	10310.8	44446	88580.6	44561.3	76518.7	2352.15	3690.12	135924	53741.2	71770	20225.1	22547.8	91854.8	25639.2
PWY-5189	tetrapyrrole biosynthesis II (from glycine)	35298.8	49823.1	22455.4	27415.3	17099.8	34318.8	36214.4	58048	77548.2	28937.3	31911.9	15925	13172	63034.8	56780.2	92732.7	49806.7	143806	11472.5	47549.5	37664.8	27109.2	42654.8	29312.2	37353.1	43474.1	33305.5	82915.7	138067	145382	34640.5	168615	104315	49410.2	56603.7	112195	88499	110858	111232	20795.3	33693.7	111910	76027	78329.7	120487	31081.4	97062.6	50902.7
GALACTUROCAT-PWY	D-galacturonate degradation I	56192.7	95920.3	49896.2	123740	37364.7	67091.3	44557	71701.4	268105	42668.7	38148.7	45602.2	75011.8	150383	167600	154024	83682.2	64725.6	16413.5	83245.8	78816.6	65355.8	74121.4	73684.9	110540	114120	64028.5	244207	247762	260318	69873.1	223142	133827	139000	63006.9	167800	88792.4	313916	185281	21474.2	133389	112707	97676.3	109053	185680	75338.6	104477	157071
PWY-6507	4-deoxy-L-threo-hex-4-enopyranuronate degradation	52939.9	115350	82551	130608	34990.3	63537.4	42751.6	72036.3	296007	46980.5	39566.8	48054.8	76033.6	177922	196177	219496	88410.8	84577.8	30902.1	97133	89412.4	63842.8	66314.8	89043.4	175440	117545	120026	300989	275224	292921	80868.3	276605	154154	168654	55709.9	201401	167392	437298	210073	65502.2	144170	134898	115711	119666	209137	76322.3	104631	184014
PWY-6901	superpathway of glucose and xylose degradation	61942.8	94090.1	41611.9	121681	4682.71	15739.9	24890.8	28940.3	226061	23379.3	30898.6	13132.6	16625.6	151740	140863	151486	50952.6	117285	12518.3	102521	85873.9	29881.2	10759.3	83467.2	109445	135220	34150	229941	292865	277631	83107.4	275187	142124	160016	63997.1	223067	85489	289276	224922	65153.8	128363	164576	126995	46550.5	216069	27399.8	127433	193998
PWY-6519	8-amino-7-oxononanoate biosynthesis I	51581.4	47981.6	30354.9	58761.7	10577.6	26196.3	49579.5	51113.3	33523.5	45711.6	32308.4	24862.1	25263.4	117245	131987	150449	74476.2	61530.8	49460.6	89825.9	35319.4	44189.9	27496.1	80776.9	35962	56143.1	29744.1	215459	129904	115752	49339.4	224971	193004	121709	29501.7	133029	188116	293782	175811	21862.9	102538	47130.2	63305.7	114348	169818	44134.2	173298	37479.8
PWY0-781	aspartate superpathway	37895.6	44705.2	45069.6	50378.9	17820	21922.9	56221.1	60453.6	93511	17455.7	27459.2	6138.71	9193.86	80895.4	35287.5	74098.3	47196.2	45910	15146.2	26209.3	36350.1	16965.1	38550.6	32138.9	28808.9	23150.2	28837	72434	79650.9	150390	35016.8	58117.3	102317	64828.3	40355.5	85302.1	81011.8	70527.8	134772	11306.3	42978.7	30485.2	98001.8	83489.3	61709.5	26544.6	101053	57300.9
PWY-7446	sulfoglycolysis	9.8118	11.42	252.988	9.0652	71.67	54.3678	42.6528	28.6636	0	96.9923	288.986	1.17	0	17.0736	0	25.2671	17.345	4.0385	18.9103	0	56.5953	87.7422	73.3842	26.723	2.3529	36.4949	2.8019	0	1.6901	2.4348	0	11	0.625	8.2755	0	0.3221	0	52.8465	0	0.17	1.5484	0	0	0	44.6209	0	0	0
KETOGLUCONMET-PWY	ketogluconate metabolism	9.9974	9.9901	455.406	0	136.645	82.1435	82.3442	53.4862	0	185.889	529.272	1.9937	0	23.9746	0	43.9668	25.9316	0	31.5082	0	102.036	169.337	140.259	49.4134	3.9995	71.6045	3.9902	0	1.9997	3.9998	0	0	0	5.9969	0	0	0	83.65	0	0	0	0	0	0	63.8683	0	0	0
PENTOSE-P-PWY	pentose phosphate pathway	69674.6	91023.1	27627.3	116817	4845.21	10357.8	16757.1	36564.4	206794	15357.9	21845.5	12265.2	13644.7	136970	138819	120330	37764.8	107737	7613.7	102663	77085.6	22475.9	20696.7	81044.9	85962	130342	19833.4	213199	257812	258339	84282.1	276315	120059	146558	57449.5	209472	55313.8	228290	208194	75789.9	123438	153377	108853	30318.1	196042	20838.2	108945	199728
[truncated: 12 more columns]
